# Supplementary material for: A gene expression assay for simultaneous measurement of microsatellite instability and anti-tumor immune activity
Source: J Immunother Cancer. 2019 Jan 21;7:15. doi: 10.1186/s40425-018-0472-1 (PMC6341623; doi:10.1186/s40425-018-0472-1)
Supplement: Supplementary file 2 — Code and data for the validation dataset analyses. The R code and data used in the colorectal and endometrial/neuroendocrine validation analyses are included in this zip file. Code executes in the directory in which it is placed. (CSV 2 kb) [file 40425_2018_472_MOESM2_ESM.csv]

Sample	Tumor Type	MLH1 transcript expression loss	MSH2 transcript expression loss	MSH6 transcript expression loss	PMS2 transcript expression loss	MMR loss score	Hypermutation predictor score	MSI predictor score	MSI call by MSI Predictor score (p=0.05)	MLH1 loss per IHC	MSH2 loss per IHC	MSH6 loss per IHC	PMS2 loss per IHC	MSI call by IHC	Pathologist's Notes	Assay Concordance
SR13.121	Endometrial adenocarcinoma	0	0	0	0	0.0803	0.1854	0.1854	MSS	0	0	0	0	MSS		agree
SR13.360	Endometrial adenocarcinoma, endometrioid	1	0	0	0	-6.735	0.4333	6.7489	MSI	1	0	0	0	MSI		agree
SR14.595	Small cell neuroendocrine carcinoma	1	0	0	0	-1.2312	-0.5929	1.2312	MSS	0	0	0	0	MSI
SR15.489	Endometrial adenocarcinoma, endometrioid with squamous differentiation	1	0	0	0	-2.5151	1.7425	3.0597	MSI	0	0	0	1	MSI	Loss of nuclear expression of PMS2	agree
SR15.499	Endometrial adenocarcinoma, endometrioid type,	0	0	0	0	-0.4647	0.2251	0.5164	MSS	0	0	0	1	MSI	Loss of nuclear expression of PMS2
SR15.610	Endometrial adenocarcinoma, endometrioid type	0	0	0	0	1.1087	-1.589	0	MSS	0	0	0	0	MSS		agree
SR16.144	Endometrioid adenocarcinoma with dedifferentiated component with neuroendocrine features	0	0	0	0	1.146	1.3438	1.3438	MSS	0	0	0	0	MSI
SR16.274	Endometrial adenocarcinoma, endometrioid type	1	0	0	0	-6.0533	1.6909	6.285	MSI	1	0	0	0	MSI		agree
SR16.315	Neuroendocrine tumor	0	0	0	0	0.2271	-2.2805	0	MSS	0	0	0	0	MSS		agree
SR16.559	Endometrioid adenocarcinoma, with neuroendocrine features	1	0	0	0	-1.8093	0.7416	1.9554	MSS	1	0	0	1	MSI
SR16.674	Poorly differentiated carcinoma with neuroendocrine features	1	0	0	0	-7.8566	2.6414	8.2887	MSI	1	0	0	1	MSI		agree
SR13.708	Endometrial adenocarcinoma	0	0	0	0	0.9405	-1.9033	0	MSS	0	0	0	0	MSS		agree
SR16.715	Combined large cell neuroendocrine carcinoma and endometrioid adenocarcinoma (10%)	0	0	0	0	1.2899	-1.2112	0	MSS	1	0	0	0	MSI
SR16.775	Endometrial adenocarcinoma, endometrioid with minor component of serous adenocarcinoma type	0	0	0	0	-0.6126	-0.3312	0.6126	MSS	0	0	1	0	MSI	Loss of nuclear expression MSH 6
SR16.815	Endometrial adenocarcinoma endometrioid type with squamous differentiation	0	0	0	0	0.6173	-1.0959	0	MSS	0	0	0	0	MSS		agree
