# Supplementary material for: A gene expression assay for simultaneous measurement of microsatellite instability and anti-tumor immune activity
Source: J Immunother Cancer. 2019 Jan 21;7:15. doi: 10.1186/s40425-018-0472-1 (PMC6341623; doi:10.1186/s40425-018-0472-1)
Supplement: Supplementary file 6 — Gene set enrichment results. For all KEGG, Reactome, and Biocarta gene sets, the proportion of genes that are up- and down-regulated with a FDR < 0.05. (CSV 50 kb) [file 40425_2018_472_MOESM6_ESM.csv]

	Prop. down in COAD, STAD, and UCEC	Prop. up in COAD, STAD, and UCEC
BIOCARTA_KREB_PATHWAY	0	0.38
REACTOME_ACTIVATION_OF_THE_PRE_REPLICATIVE_COMPLEX	0	0.33
REACTOME_G1_S_SPECIFIC_TRANSCRIPTION	0	0.31
REACTOME_PROCESSIVE_SYNTHESIS_ON_THE_LAGGING_STRAND	0	0.27
REACTOME_UNWINDING_OF_DNA	0	0.27
REACTOME_E2F_MEDIATED_REGULATION_OF_DNA_REPLICATION	0	0.26
BIOCARTA_MCM_PATHWAY	0	0.25
REACTOME_ASSOCIATION_OF_LICENSING_FACTORS_WITH_THE_PRE_REPLICATIVE_COMPLEX	0	0.25
REACTOME_DNA_STRAND_ELONGATION	0	0.23
REACTOME_CITRIC_ACID_CYCLE_TCA_CYCLE	0	0.21
REACTOME_LAGGING_STRAND_SYNTHESIS	0	0.21
BIOCARTA_DNAFRAGMENT_PATHWAY	0	0.2
BIOCARTA_GLYCOLYSIS_PATHWAY	0	0.2
REACTOME_CDC6_ASSOCIATION_WITH_THE_ORC_ORIGIN_COMPLEX	0	0.2
REACTOME_REMOVAL_OF_THE_FLAP_INTERMEDIATE_FROM_THE_C_STRAND	0	0.2
KEGG_GLYOXYLATE_AND_DICARBOXYLATE_METABOLISM	0	0.19
KEGG_DNA_REPLICATION	0	0.19
REACTOME_HOMOLOGOUS_RECOMBINATION_REPAIR_OF_REPLICATION_INDEPENDENT_DOUBLE_STRAND_BREAKS	0.06	0.19
REACTOME_EXTENSION_OF_TELOMERES	0	0.19
KEGG_ONE_CARBON_POOL_BY_FOLATE	0	0.18
BIOCARTA_ETC_PATHWAY	0	0.18
BIOCARTA_SET_PATHWAY	0	0.18
REACTOME_DOPAMINE_NEUROTRANSMITTER_RELEASE_CYCLE	0.18	0
REACTOME_DOUBLE_STRAND_BREAK_REPAIR	0.05	0.18
BIOCARTA_ASBCELL_PATHWAY	0	0.17
REACTOME_INHIBITION_OF_REPLICATION_INITIATION_OF_DAMAGED_DNA_BY_RB1_E2F1	0	0.17
REACTOME_PYRIMIDINE_METABOLISM	0	0.17
BIOCARTA_CTLA4_PATHWAY	0	0.16
REACTOME_SYNTHESIS_AND_INTERCONVERSION_OF_NUCLEOTIDE_DI_AND_TRIPHOSPHATES	0	0.16
KEGG_NON_HOMOLOGOUS_END_JOINING	0.08	0.15
BIOCARTA_ACE2_PATHWAY	0.15	0
BIOCARTA_CTL_PATHWAY	0	0.15
REACTOME_PYRUVATE_METABOLISM_AND_CITRIC_ACID_TCA_CYCLE	0	0.15
REACTOME_EXTRINSIC_PATHWAY_FOR_APOPTOSIS	0	0.15
REACTOME_M_G1_TRANSITION	0	0.15
REACTOME_G1_S_TRANSITION	0	0.15
REACTOME_POL_SWITCHING	0	0.15
REACTOME_EARLY_PHASE_OF_HIV_LIFE_CYCLE	0	0.15
KEGG_GRAFT_VERSUS_HOST_DISEASE	0	0.14
BIOCARTA_ATRBRCA_PATHWAY	0.05	0.14
REACTOME_REPAIR_SYNTHESIS_FOR_GAP_FILLING_BY_DNA_POL_IN_TC_NER	0	0.14
REACTOME_SYNTHESIS_OF_DNA	0	0.14
REACTOME_RESPIRATORY_ELECTRON_TRANSPORT	0	0.14
REACTOME_ACTIVATION_OF_ATR_IN_RESPONSE_TO_REPLICATION_STRESS	0	0.14
KEGG_CITRATE_CYCLE_TCA_CYCLE	0.03	0.13
KEGG_PROXIMAL_TUBULE_BICARBONATE_RECLAMATION	0.13	0.04
BIOCARTA_CASPASE_PATHWAY	0	0.13
BIOCARTA_FAS_PATHWAY	0	0.13
REACTOME_TCA_CYCLE_AND_RESPIRATORY_ELECTRON_TRANSPORT	0	0.13
REACTOME_GLUCONEOGENESIS	0.03	0.13
REACTOME_CHEMOKINE_RECEPTORS_BIND_CHEMOKINES	0	0.13
REACTOME_CYCLIN_A_B1_ASSOCIATED_EVENTS_DURING_G2_M_TRANSITION	0	0.13
REACTOME_GLUCOSE_TRANSPORT	0.03	0.13
REACTOME_MITOTIC_G1_G1_S_PHASES	0	0.13
KEGG_FRUCTOSE_AND_MANNOSE_METABOLISM	0	0.12
BIOCARTA_ACH_PATHWAY	0	0.12
REACTOME_SULFUR_AMINO_ACID_METABOLISM	0	0.12
REACTOME_YAP1_AND_WWTR1_TAZ_STIMULATED_GENE_EXPRESSION	0.12	0
REACTOME_SIGNALING_BY_FGFR1_FUSION_MUTANTS	0.12	0
REACTOME_ABC_FAMILY_PROTEINS_MEDIATED_TRANSPORT	0.12	0.03
REACTOME_MITOTIC_M_M_G1_PHASES	0.01	0.12
REACTOME_KINESINS	0.12	0
REACTOME_INTRINSIC_PATHWAY	0	0.12
REACTOME_DNA_REPLICATION	0.01	0.12
REACTOME_RESPIRATORY_ELECTRON_TRANSPORT_ATP_SYNTHESIS_BY_CHEMIOSMOTIC_COUPLING_AND_HEAT_PRODUCTION_BY_UNCOUPLING_PROTEINS_	0	0.12
REACTOME_CHYLOMICRON_MEDIATED_LIPID_TRANSPORT	0	0.12
REACTOME_INTEGRATION_OF_PROVIRUS	0	0.12
REACTOME_S_PHASE	0	0.12
KEGG_GLYCOLYSIS_GLUCONEOGENESIS	0	0.11
KEGG_PYRIMIDINE_METABOLISM	0	0.11
KEGG_AMINO_SUGAR_AND_NUCLEOTIDE_SUGAR_METABOLISM	0	0.11
KEGG_ABC_TRANSPORTERS	0.11	0.02
KEGG_CYTOSOLIC_DNA_SENSING_PATHWAY	0.02	0.11
KEGG_ALLOGRAFT_REJECTION	0	0.11
BIOCARTA_FEEDER_PATHWAY	0	0.11
BIOCARTA_TCAPOPTOSIS_PATHWAY	0	0.11
BIOCARTA_TOB1_PATHWAY	0	0.11
BIOCARTA_TH1TH2_PATHWAY	0	0.11
REACTOME_SIGNALING_BY_NODAL	0.11	0
REACTOME_MEMBRANE_BINDING_AND_TARGETTING_OF_GAG_PROTEINS	0.11	0.11
REACTOME_SIGNALING_BY_FGFR1_MUTANTS	0.11	0
REACTOME_GLYCOLYSIS	0	0.11
REACTOME_PYRUVATE_METABOLISM	0	0.11
REACTOME_SHC_MEDIATED_CASCADE	0.11	0
REACTOME_ASSEMBLY_OF_THE_PRE_REPLICATIVE_COMPLEX	0	0.11
REACTOME_NEP_NS2_INTERACTS_WITH_THE_CELLULAR_EXPORT_MACHINERY	0.04	0.11
REACTOME_TRANSPORT_OF_RIBONUCLEOPROTEINS_INTO_THE_HOST_NUCLEUS	0.04	0.11
REACTOME_REGULATION_OF_GLUCOKINASE_BY_GLUCOKINASE_REGULATORY_PROTEIN	0.04	0.11
REACTOME_G2_M_CHECKPOINTS	0	0.11
KEGG_OXIDATIVE_PHOSPHORYLATION	0	0.1
KEGG_GLYCINE_SERINE_AND_THREONINE_METABOLISM	0.03	0.1
KEGG_TAURINE_AND_HYPOTAURINE_METABOLISM	0.1	0
KEGG_TYPE_I_DIABETES_MELLITUS	0.02	0.1
BIOCARTA_ATM_PATHWAY	0.05	0.1
BIOCARTA_FREE_PATHWAY	0	0.1
BIOCARTA_NKCELLS_PATHWAY	0	0.1
BIOCARTA_NKT_PATHWAY	0	0.1
BIOCARTA_BARRESTIN_PATHWAY	0.1	0
BIOCARTA_SARS_PATHWAY	0	0.1
BIOCARTA_TNFR1_PATHWAY	0	0.1
REACTOME_GAP_JUNCTION_DEGRADATION	0.1	0
REACTOME_SYNTHESIS_OF_BILE_ACIDS_AND_BILE_SALTS_VIA_24_HYDROXYCHOLESTEROL	0.1	0.1
REACTOME_ORC1_REMOVAL_FROM_CHROMATIN	0	0.1
REACTOME_HYALURONAN_UPTAKE_AND_DEGRADATION	0	0.1
REACTOME_ERK_MAPK_TARGETS	0	0.1
REACTOME_ACETYLCHOLINE_NEUROTRANSMITTER_RELEASE_CYCLE	0.1	0
REACTOME_NOREPINEPHRINE_NEUROTRANSMITTER_RELEASE_CYCLE	0.1	0
REACTOME_RECRUITMENT_OF_NUMA_TO_MITOTIC_CENTROSOMES	0	0.1
REACTOME_METABOLISM_OF_NUCLEOTIDES	0	0.1
REACTOME_REGULATION_OF_INSULIN_SECRETION_BY_ACETYLCHOLINE	0	0.1
REACTOME_FANCONI_ANEMIA_PATHWAY	0	0.1
REACTOME_TIGHT_JUNCTION_INTERACTIONS	0.1	0.07
REACTOME_CTLA4_INHIBITORY_SIGNALING	0	0.1
REACTOME_ACTIVATION_OF_THE_AP1_FAMILY_OF_TRANSCRIPTION_FACTORS	0.1	0
REACTOME_ROLE_OF_DCC_IN_REGULATING_APOPTOSIS	0.1	0
REACTOME_INTERACTION_BETWEEN_L1_AND_ANKYRINS	0.1	0
REACTOME_IKK_COMPLEX_RECRUITMENT_MEDIATED_BY_RIP1	0	0.1
REACTOME_LIGAND_GATED_ION_CHANNEL_TRANSPORT	0.1	0
REACTOME_FORMATION_OF_INCISION_COMPLEX_IN_GG_NER	0	0.1
REACTOME_ANTIGEN_PRESENTATION_FOLDING_ASSEMBLY_AND_PEPTIDE_LOADING_OF_CLASS_I_MHC	0.05	0.1
KEGG_FOLATE_BIOSYNTHESIS	0	0.09
KEGG_MISMATCH_REPAIR	0.04	0.09
KEGG_P53_SIGNALING_PATHWAY	0.01	0.09
KEGG_TOLL_LIKE_RECEPTOR_SIGNALING_PATHWAY	0.01	0.09
KEGG_ALZHEIMERS_DISEASE	0.01	0.09
KEGG_PARKINSONS_DISEASE	0.01	0.09
KEGG_BASAL_CELL_CARCINOMA	0.09	0
BIOCARTA_AKT_PATHWAY	0	0.09
BIOCARTA_BLYMPHOCYTE_PATHWAY	0	0.09
BIOCARTA_EPONFKB_PATHWAY	0	0.09
BIOCARTA_IL2_PATHWAY	0.05	0.09
BIOCARTA_IL4_PATHWAY	0.09	0
BIOCARTA_EGFR_SMRTE_PATHWAY	0.09	0
BIOCARTA_IGF1R_PATHWAY	0.04	0.09
BIOCARTA_PARKIN_PATHWAY	0.09	0
BIOCARTA_VITCB_PATHWAY	0.09	0
REACTOME_METABOLISM_OF_NON_CODING_RNA	0.02	0.09
REACTOME_VITAMIN_B5_PANTOTHENATE_METABOLISM	0	0.09
REACTOME_SYNTHESIS_OF_PE	0.09	0
REACTOME_SIGNALING_BY_ACTIVATED_POINT_MUTANTS_OF_FGFR1	0.09	0
REACTOME_SIGNALING_BY_FGFR3_MUTANTS	0.09	0
REACTOME_TRANSPORT_OF_MATURE_TRANSCRIPT_TO_CYTOPLASM	0.02	0.09
REACTOME_SLBP_DEPENDENT_PROCESSING_OF_REPLICATION_DEPENDENT_HISTONE_PRE_MRNAS	0	0.09
REACTOME_CELL_CYCLE_MITOTIC	0.01	0.09
REACTOME_TRANSPORT_OF_MATURE_MRNA_DERIVED_FROM_AN_INTRONLESS_TRANSCRIPT	0.03	0.09
REACTOME_CD28_DEPENDENT_VAV1_PATHWAY	0	0.09
REACTOME_MRNA_DECAY_BY_3_TO_5_EXORIBONUCLEASE	0	0.09
REACTOME_BILE_SALT_AND_ORGANIC_ANION_SLC_TRANSPORTERS	0.09	0
REACTOME_IONOTROPIC_ACTIVITY_OF_KAINATE_RECEPTORS	0	0.09
REACTOME_DNA_REPAIR	0.01	0.09
REACTOME_GLOBAL_GENOMIC_NER_GG_NER	0	0.09
REACTOME_CALNEXIN_CALRETICULIN_CYCLE	0.09	0.09
REACTOME_TRANSPORT_OF_ORGANIC_ANIONS	0.09	0
REACTOME_ION_TRANSPORT_BY_P_TYPE_ATPASES	0.09	0
REACTOME_ION_CHANNEL_TRANSPORT	0.09	0
REACTOME_INTERACTIONS_OF_VPR_WITH_HOST_CELLULAR_PROTEINS	0.03	0.09
REACTOME_MITOTIC_PROMETAPHASE	0.01	0.09
REACTOME_GLUTATHIONE_CONJUGATION	0.09	0
REACTOME_GLUCOSE_METABOLISM	0.02	0.09
REACTOME_FGFR_LIGAND_BINDING_AND_ACTIVATION	0.09	0
KEGG_GALACTOSE_METABOLISM	0	0.08
KEGG_STARCH_AND_SUCROSE_METABOLISM	0	0.08
KEGG_PYRUVATE_METABOLISM	0	0.08
KEGG_SULFUR_METABOLISM	0.08	0
KEGG_HOMOLOGOUS_RECOMBINATION	0.04	0.08
KEGG_NATURAL_KILLER_CELL_MEDIATED_CYTOTOXICITY	0.01	0.08
KEGG_HUNTINGTONS_DISEASE	0.01	0.08
KEGG_AUTOIMMUNE_THYROID_DISEASE	0	0.08
BIOCARTA_AGPCR_PATHWAY	0.08	0
BIOCARTA_G2_PATHWAY	0	0.08
BIOCARTA_CFTR_PATHWAY	0.08	0
BIOCARTA_D4GDI_PATHWAY	0	0.08
BIOCARTA_AHSP_PATHWAY	0	0.08
BIOCARTA_IL2RB_PATHWAY	0.03	0.08
BIOCARTA_ARENRF2_PATHWAY	0	0.08
BIOCARTA_RB_PATHWAY	0	0.08
BIOCARTA_BAD_PATHWAY	0.04	0.08
BIOCARTA_BARR_MAPK_PATHWAY	0.08	0
BIOCARTA_STRESS_PATHWAY	0	0.08
BIOCARTA_TRKA_PATHWAY	0.08	0
REACTOME_PYRIMIDINE_CATABOLISM	0	0.08
REACTOME_PTM_GAMMA_CARBOXYLATION_HYPUSINE_FORMATION_AND_ARYLSULFATASE_ACTIVATION	0	0.08
REACTOME_TETRAHYDROBIOPTERIN_BH4_SYNTHESIS_RECYCLING_SALVAGE_AND_REGULATION	0	0.08
REACTOME_CELL_CYCLE	0.01	0.08
REACTOME_MITOCHONDRIAL_PROTEIN_IMPORT	0.02	0.08
REACTOME_SMAD2_SMAD3_SMAD4_HETEROTRIMER_REGULATES_TRANSCRIPTION	0.08	0
REACTOME_THE_ACTIVATION_OF_ARYLSULFATASES	0	0.08
REACTOME_REVERSIBLE_HYDRATION_OF_CARBON_DIOXIDE	0.08	0.08
REACTOME_APOPTOSIS_INDUCED_DNA_FRAGMENTATION	0	0.08
REACTOME_NUCLEAR_EVENTS_KINASE_AND_TRANSCRIPTION_FACTOR_ACTIVATION	0	0.08
REACTOME_RETROGRADE_NEUROTROPHIN_SIGNALLING	0	0.08
REACTOME_ERKS_ARE_INACTIVATED	0	0.08
REACTOME_REGULATION_OF_PYRUVATE_DEHYDROGENASE_PDH_COMPLEX	0	0.08
REACTOME_BASIGIN_INTERACTIONS	0.08	0
REACTOME_MITOCHONDRIAL_FATTY_ACID_BETA_OXIDATION	0	0.08
REACTOME_NOTCH_HLH_TRANSCRIPTION_PATHWAY	0.08	0
REACTOME_GLYCOPROTEIN_HORMONES	0.08	0
REACTOME_ASSOCIATION_OF_TRIC_CCT_WITH_TARGET_PROTEINS_DURING_BIOSYNTHESIS	0.08	0.08
REACTOME_ACTIVATION_OF_RAC	0	0.08
REACTOME_MAP_KINASE_ACTIVATION_IN_TLR_CASCADE	0.02	0.08
REACTOME_CHROMOSOME_MAINTENANCE	0.01	0.08
REACTOME_N_GLYCAN_TRIMMING_IN_THE_ER_AND_CALNEXIN_CALRETICULIN_CYCLE	0.08	0.08
REACTOME_REGULATION_OF_IFNG_SIGNALING	0	0.08
REACTOME_GABA_A_RECEPTOR_ACTIVATION	0.08	0
REACTOME_NFKB_ACTIVATION_THROUGH_FADD_RIP1_PATHWAY_MEDIATED_BY_CASPASE_8_AND10	0.08	0
REACTOME_ACTIVATION_OF_IRF3_IRF7_MEDIATED_BY_TBK1_IKK_EPSILON	0	0.08
REACTOME_TRAF6_MEDIATED_INDUCTION_OF_TAK1_COMPLEX	0	0.08
REACTOME_ENDOSOMAL_SORTING_COMPLEX_REQUIRED_FOR_TRANSPORT_ESCRT	0	0.08
REACTOME_HORMONE_SENSITIVE_LIPASE_HSL_MEDIATED_TRIACYLGLYCEROL_HYDROLYSIS	0	0.08
REACTOME_SIGNAL_ATTENUATION	0.08	0
REACTOME_FORMATION_OF_ATP_BY_CHEMIOSMOTIC_COUPLING	0	0.08
REACTOME_CYTOSOLIC_SULFONATION_OF_SMALL_MOLECULES	0.08	0
REACTOME_TANDEM_PORE_DOMAIN_POTASSIUM_CHANNELS	0	0.08
REACTOME_TELOMERE_MAINTENANCE	0.01	0.08
REACTOME_FGFR2C_LIGAND_BINDING_AND_ACTIVATION	0.08	0
REACTOME_FGFR4_LIGAND_BINDING_AND_ACTIVATION	0.08	0
KEGG_GLYCOSPHINGOLIPID_BIOSYNTHESIS_GLOBO_SERIES	0.07	0.07
KEGG_PROTEASOME	0	0.07
KEGG_NUCLEOTIDE_EXCISION_REPAIR	0.02	0.07
KEGG_CYTOKINE_CYTOKINE_RECEPTOR_INTERACTION	0.02	0.07
KEGG_CELL_CYCLE	0	0.07
KEGG_CARDIAC_MUSCLE_CONTRACTION	0.04	0.07
KEGG_HEDGEHOG_SIGNALING_PATHWAY	0.07	0
KEGG_ALDOSTERONE_REGULATED_SODIUM_REABSORPTION	0.07	0.02
KEGG_VIBRIO_CHOLERAE_INFECTION	0.02	0.07
KEGG_BLADDER_CANCER	0	0.07
BIOCARTA_GRANULOCYTES_PATHWAY	0	0.07
BIOCARTA_BIOPEPTIDES_PATHWAY	0.07	0
BIOCARTA_RANKL_PATHWAY	0	0.07
BIOCARTA_CELL2CELL_PATHWAY	0.07	0
BIOCARTA_ERK_PATHWAY	0.07	0.04
BIOCARTA_ERYTH_PATHWAY	0	0.07
BIOCARTA_HIVNEF_PATHWAY	0	0.07
BIOCARTA_HIF_PATHWAY	0	0.07
BIOCARTA_IL3_PATHWAY	0.07	0
BIOCARTA_KERATINOCYTE_PATHWAY	0	0.07
BIOCARTA_PYK2_PATHWAY	0.04	0.07
BIOCARTA_PITX2_PATHWAY	0.07	0
BIOCARTA_NUCLEARRS_PATHWAY	0.07	0
BIOCARTA_PLATELETAPP_PATHWAY	0.07	0
BIOCARTA_BARRESTIN_SRC_PATHWAY	0.07	0
BIOCARTA_HSP27_PATHWAY	0	0.07
BIOCARTA_LONGEVITY_PATHWAY	0.07	0
REACTOME_SYNTHESIS_OF_BILE_ACIDS_AND_BILE_SALTS_VIA_7ALPHA_HYDROXYCHOLESTEROL	0	0.07
REACTOME_TRIF_MEDIATED_TLR3_SIGNALING	0.01	0.07
REACTOME_IMMUNOREGULATORY_INTERACTIONS_BETWEEN_A_LYMPHOID_AND_A_NON_LYMPHOID_CELL	0	0.07
REACTOME_PPARA_ACTIVATES_GENE_EXPRESSION	0.07	0.05
REACTOME_TGF_BETA_RECEPTOR_SIGNALING_IN_EMT_EPITHELIAL_TO_MESENCHYMAL_TRANSITION	0	0.07
REACTOME_HYALURONAN_METABOLISM	0.07	0.07
REACTOME_SIGNALING_BY_FGFR_MUTANTS	0.07	0
REACTOME_SHC1_EVENTS_IN_EGFR_SIGNALING	0.07	0
REACTOME_GLUTAMATE_NEUROTRANSMITTER_RELEASE_CYCLE	0.07	0.07
REACTOME_HDL_MEDIATED_LIPID_TRANSPORT	0.07	0
REACTOME_NRAGE_SIGNALS_DEATH_THROUGH_JNK	0.07	0.02
REACTOME_ENDOGENOUS_STEROLS	0.07	0
REACTOME_METABOLISM_OF_POLYAMINES	0	0.07
REACTOME_PEPTIDE_HORMONE_BIOSYNTHESIS	0.07	0
REACTOME_INTEGRIN_ALPHAIIB_BETA3_SIGNALING	0.07	0
REACTOME_STRIATED_MUSCLE_CONTRACTION	0.07	0
REACTOME_ACTIVATION_OF_CHAPERONE_GENES_BY_XBP1S	0.07	0.05
REACTOME_EICOSANOID_LIGAND_BINDING_RECEPTORS	0.07	0
REACTOME_TRAFFICKING_OF_GLUR2_CONTAINING_AMPA_RECEPTORS	0	0.07
REACTOME_SIGNALING_BY_ROBO_RECEPTOR	0.03	0.07
REACTOME_ZINC_TRANSPORTERS	0.07	0
REACTOME_CREB_PHOSPHORYLATION_THROUGH_THE_ACTIVATION_OF_RAS	0.07	0.07
REACTOME_UNBLOCKING_OF_NMDA_RECEPTOR_GLUTAMATE_BINDING_AND_ACTIVATION	0.07	0.07
REACTOME_CREB_PHOSPHORYLATION_THROUGH_THE_ACTIVATION_OF_CAMKII	0.07	0.07
REACTOME_MAPK_TARGETS_NUCLEAR_EVENTS_MEDIATED_BY_MAP_KINASES	0.03	0.07
REACTOME_RECYCLING_PATHWAY_OF_L1	0.04	0.07
REACTOME_SYNTHESIS_OF_SUBSTRATES_IN_N_GLYCAN_BIOSYTHESIS	0	0.07
REACTOME_IL_RECEPTOR_SHC_SIGNALING	0.04	0.07
REACTOME_TRAF3_DEPENDENT_IRF_ACTIVATION_PATHWAY	0.07	0
REACTOME_INTERFERON_GAMMA_SIGNALING	0	0.07
REACTOME_NFKB_AND_MAP_KINASES_ACTIVATION_MEDIATED_BY_TLR4_SIGNALING_REPERTOIRE	0.01	0.07
REACTOME_LIPID_DIGESTION_MOBILIZATION_AND_TRANSPORT	0.02	0.07
REACTOME_SHC_MEDIATED_SIGNALLING	0.07	0
REACTOME_LIPOPROTEIN_METABOLISM	0.04	0.07
REACTOME_VOLTAGE_GATED_POTASSIUM_CHANNELS	0.07	0
REACTOME_METABOLISM_OF_PORPHYRINS	0	0.07
REACTOME_FGFR1_LIGAND_BINDING_AND_ACTIVATION	0.07	0
KEGG_STEROID_BIOSYNTHESIS	0	0.06
KEGG_PRIMARY_BILE_ACID_BIOSYNTHESIS	0.06	0
KEGG_CYSTEINE_AND_METHIONINE_METABOLISM	0.03	0.06
KEGG_PHENYLALANINE_METABOLISM	0	0.06
KEGG_INOSITOL_PHOSPHATE_METABOLISM	0.02	0.06
KEGG_ALPHA_LINOLENIC_ACID_METABOLISM	0	0.06
KEGG_PANTOTHENATE_AND_COA_BIOSYNTHESIS	0	0.06
KEGG_DRUG_METABOLISM_OTHER_ENZYMES	0	0.06
KEGG_BASE_EXCISION_REPAIR	0	0.06
KEGG_RENIN_ANGIOTENSIN_SYSTEM	0.06	0.06
KEGG_LONG_TERM_POTENTIATION	0.03	0.06
KEGG_AMYOTROPHIC_LATERAL_SCLEROSIS_ALS	0.02	0.06
KEGG_ENDOMETRIAL_CANCER	0.06	0
BIOCARTA_ARAP_PATHWAY	0	0.06
BIOCARTA_AT1R_PATHWAY	0.06	0.03
BIOCARTA_CDMAC_PATHWAY	0.06	0
BIOCARTA_EIF_PATHWAY	0.06	0
BIOCARTA_GATA3_PATHWAY	0	0.06
BIOCARTA_MPR_PATHWAY	0.06	0.03
BIOCARTA_HCMV_PATHWAY	0	0.06
BIOCARTA_MAPK_PATHWAY	0.02	0.06
BIOCARTA_NGF_PATHWAY	0.06	0
BIOCARTA_NO2IL12_PATHWAY	0	0.06
BIOCARTA_CCR5_PATHWAY	0	0.06
BIOCARTA_PTEN_PATHWAY	0.06	0.06
BIOCARTA_PML_PATHWAY	0	0.06
BIOCARTA_CARDIACEGF_PATHWAY	0.06	0
BIOCARTA_ERK5_PATHWAY	0.06	0.06
BIOCARTA_SHH_PATHWAY	0.06	0
BIOCARTA_SPRY_PATHWAY	0.06	0
BIOCARTA_TEL_PATHWAY	0	0.06
BIOCARTA_41BB_PATHWAY	0	0.06
REACTOME_ABCA_TRANSPORTERS_IN_LIPID_HOMEOSTASIS	0	0.06
REACTOME_MEIOSIS	0.03	0.06
REACTOME_NEGATIVE_REGULATION_OF_FGFR_SIGNALING	0.06	0
REACTOME_REGULATION_OF_KIT_SIGNALING	0.06	0
REACTOME_ACTIVATED_AMPK_STIMULATES_FATTY_ACID_OXIDATION_IN_MUSCLE	0	0.06
REACTOME_BOTULINUM_NEUROTOXICITY	0.06	0
REACTOME_METABOLISM_OF_VITAMINS_AND_COFACTORS	0.04	0.06
REACTOME_RESOLUTION_OF_AP_SITES_VIA_THE_MULTIPLE_NUCLEOTIDE_PATCH_REPLACEMENT_PATHWAY	0	0.06
REACTOME_SIGNALING_BY_CONSTITUTIVELY_ACTIVE_EGFR	0.06	0
REACTOME_RIP_MEDIATED_NFKB_ACTIVATION_VIA_DAI	0	0.06
REACTOME_ARMS_MEDIATED_ACTIVATION	0.06	0
REACTOME_SIGNALLING_TO_ERKS	0.06	0
REACTOME_ACTIVATED_POINT_MUTANTS_OF_FGFR2	0.06	0
REACTOME_OXYGEN_DEPENDENT_PROLINE_HYDROXYLATION_OF_HYPOXIA_INDUCIBLE_FACTOR_ALPHA	0.06	0
REACTOME_TRANSCRIPTIONAL_ACTIVITY_OF_SMAD2_SMAD3_SMAD4_HETEROTRIMER	0.06	0
REACTOME_ACYL_CHAIN_REMODELLING_OF_PG	0	0.06
REACTOME_TIE2_SIGNALING	0.06	0
REACTOME_GENERIC_TRANSCRIPTION_PATHWAY	0.06	0
REACTOME_NEUROTRANSMITTER_RELEASE_CYCLE	0.06	0.03
REACTOME_AMINO_ACID_TRANSPORT_ACROSS_THE_PLASMA_MEMBRANE	0.06	0.03
REACTOME_LOSS_OF_NLP_FROM_MITOTIC_CENTROSOMES	0.06	0
REACTOME_CELL_CYCLE_CHECKPOINTS	0	0.06
REACTOME_REGULATION_OF_INSULIN_LIKE_GROWTH_FACTOR_IGF_ACTIVITY_BY_INSULIN_LIKE_GROWTH_FACTOR_BINDING_PROTEINS_IGFBPS	0.06	0
REACTOME_CYCLIN_E_ASSOCIATED_EVENTS_DURING_G1_S_TRANSITION_	0	0.06
REACTOME_NUCLEOTIDE_EXCISION_REPAIR	0	0.06
REACTOME_NUCLEOTIDE_LIKE_PURINERGIC_RECEPTORS	0	0.06
REACTOME_CDT1_ASSOCIATION_WITH_THE_CDC6_ORC_ORIGIN_COMPLEX	0	0.06
REACTOME_NA_CL_DEPENDENT_NEUROTRANSMITTER_TRANSPORTERS	0	0.06
REACTOME_FORMATION_OF_FIBRIN_CLOT_CLOTTING_CASCADE	0	0.06
REACTOME_RAS_ACTIVATION_UOPN_CA2_INFUX_THROUGH_NMDA_RECEPTOR	0.06	0.06
REACTOME_POST_NMDA_RECEPTOR_ACTIVATION_EVENTS	0.06	0.06
REACTOME_FRS2_MEDIATED_CASCADE	0.06	0
REACTOME_ACTIVATION_OF_KAINATE_RECEPTORS_UPON_GLUTAMATE_BINDING	0.03	0.06
REACTOME_JNK_C_JUN_KINASES_PHOSPHORYLATION_AND_ACTIVATION_MEDIATED_BY_ACTIVATED_HUMAN_TAK1	0.06	0.06
REACTOME_ACTIVATED_TAK1_MEDIATES_P38_MAPK_ACTIVATION	0	0.06
REACTOME_SIGNAL_TRANSDUCTION_BY_L1	0.03	0.06
REACTOME_TRANSPORT_OF_VITAMINS_NUCLEOSIDES_AND_RELATED_MOLECULES	0.06	0.03
REACTOME_AMINO_ACID_SYNTHESIS_AND_INTERCONVERSION_TRANSAMINATION	0	0.06
REACTOME_RAP1_SIGNALLING	0.06	0
REACTOME_GABA_SYNTHESIS_RELEASE_REUPTAKE_AND_DEGRADATION	0.06	0
REACTOME_TRANSPORT_TO_THE_GOLGI_AND_SUBSEQUENT_MODIFICATION	0.03	0.06
REACTOME_GABA_RECEPTOR_ACTIVATION	0.06	0
REACTOME_MEIOTIC_RECOMBINATION	0.04	0.06
REACTOME_PLATELET_AGGREGATION_PLUG_FORMATION	0.06	0
REACTOME_METABOLISM_OF_CARBOHYDRATES	0.03	0.06
REACTOME_RNA_POL_III_CHAIN_ELONGATION	0	0.06
REACTOME_INFLAMMASOMES	0	0.06
REACTOME_SCFSKP2_MEDIATED_DEGRADATION_OF_P27_P21	0	0.06
REACTOME_SHC_RELATED_EVENTS	0.06	0
KEGG_FATTY_ACID_METABOLISM	0	0.05
KEGG_LYSINE_DEGRADATION	0.05	0
KEGG_TRYPTOPHAN_METABOLISM	0.05	0.02
KEGG_GLYCOSAMINOGLYCAN_DEGRADATION	0.05	0
KEGG_GLYCOSAMINOGLYCAN_BIOSYNTHESIS_CHONDROITIN_SULFATE	0.05	0
KEGG_GLYCEROPHOSPHOLIPID_METABOLISM	0.05	0.01
KEGG_PORPHYRIN_AND_CHLOROPHYLL_METABOLISM	0	0.05
KEGG_BIOSYNTHESIS_OF_UNSATURATED_FATTY_ACIDS	0	0.05
KEGG_CHEMOKINE_SIGNALING_PATHWAY	0.02	0.05
KEGG_APOPTOSIS	0	0.05
KEGG_WNT_SIGNALING_PATHWAY	0.05	0.02
KEGG_TGF_BETA_SIGNALING_PATHWAY	0.05	0.02
KEGG_TIGHT_JUNCTION	0.05	0.02
KEGG_ANTIGEN_PROCESSING_AND_PRESENTATION	0	0.05
KEGG_T_CELL_RECEPTOR_SIGNALING_PATHWAY	0	0.05
KEGG_COLORECTAL_CANCER	0.05	0
BIOCARTA_CSK_PATHWAY	0.05	0
BIOCARTA_AMI_PATHWAY	0.05	0
BIOCARTA_SPPA_PATHWAY	0.05	0
BIOCARTA_CERAMIDE_PATHWAY	0	0.05
BIOCARTA_TID_PATHWAY	0	0.05
BIOCARTA_GCR_PATHWAY	0.05	0
BIOCARTA_CYTOKINE_PATHWAY	0	0.05
BIOCARTA_DC_PATHWAY	0	0.05
BIOCARTA_MTA3_PATHWAY	0	0.05
BIOCARTA_EPO_PATHWAY	0.05	0
BIOCARTA_P53HYPOXIA_PATHWAY	0	0.05
BIOCARTA_IGF1_PATHWAY	0.05	0
BIOCARTA_IL6_PATHWAY	0.05	0
BIOCARTA_IL12_PATHWAY	0	0.05
BIOCARTA_INSULIN_PATHWAY	0.05	0
BIOCARTA_NOS1_PATHWAY	0.05	0.05
BIOCARTA_PGC1A_PATHWAY	0	0.05
BIOCARTA_HER2_PATHWAY	0.05	0
BIOCARTA_MITOCHONDRIA_PATHWAY	0	0.05
BIOCARTA_TGFB_PATHWAY	0.05	0
BIOCARTA_TOLL_PATHWAY	0	0.05
BIOCARTA_TFF_PATHWAY	0.05	0
REACTOME_RNA_POL_I_TRANSCRIPTION_TERMINATION	0.05	0
REACTOME_BASE_EXCISION_REPAIR	0	0.05
REACTOME_SIGNALING_BY_RHO_GTPASES	0.05	0.01
REACTOME_SYNTHESIS_OF_BILE_ACIDS_AND_BILE_SALTS	0.05	0.05
REACTOME_NEF_MEDIATES_DOWN_MODULATION_OF_CELL_SURFACE_RECEPTORS_BY_RECRUITING_THEM_TO_CLATHRIN_ADAPTERS	0	0.05
REACTOME_ANTIVIRAL_MECHANISM_BY_IFN_STIMULATED_GENES	0.03	0.05
REACTOME_TERMINATION_OF_O_GLYCAN_BIOSYNTHESIS	0	0.05
REACTOME_SHC1_EVENTS_IN_ERBB4_SIGNALING	0.05	0
REACTOME_PRE_NOTCH_EXPRESSION_AND_PROCESSING	0.05	0
REACTOME_PROLONGED_ERK_ACTIVATION_EVENTS	0.05	0
REACTOME_SIGNALING_BY_BMP	0.05	0
REACTOME_DOWNREGULATION_OF_TGF_BETA_RECEPTOR_SIGNALING	0.05	0
REACTOME_SIGNALING_BY_FGFR_IN_DISEASE	0.05	0
REACTOME_HS_GAG_DEGRADATION	0.05	0
REACTOME_ACYL_CHAIN_REMODELLING_OF_PC	0	0.05
REACTOME_CHONDROITIN_SULFATE_BIOSYNTHESIS	0.05	0
REACTOME_DOWNREGULATION_OF_SMAD2_3_SMAD4_TRANSCRIPTIONAL_ACTIVITY	0.05	0
REACTOME_ACYL_CHAIN_REMODELLING_OF_PE	0	0.05
REACTOME_ENOS_ACTIVATION_AND_REGULATION	0	0.05
REACTOME_CELL_DEATH_SIGNALLING_VIA_NRAGE_NRIF_AND_NADE	0.05	0.02
REACTOME_RECRUITMENT_OF_MITOTIC_CENTROSOME_PROTEINS_AND_COMPLEXES	0.05	0.02
REACTOME_DIABETES_PATHWAYS	0.05	0.02
REACTOME_TRANSMEMBRANE_TRANSPORT_OF_SMALL_MOLECULES	0.05	0.03
REACTOME_INSULIN_SYNTHESIS_AND_PROCESSING	0.05	0.05
REACTOME_TRANSCRIPTION_COUPLED_NER_TC_NER	0	0.05
REACTOME_PEROXISOMAL_LIPID_METABOLISM	0	0.05
REACTOME_REGULATION_OF_INSULIN_SECRETION_BY_GLUCAGON_LIKE_PEPTIDE1	0.05	0
REACTOME_CLASS_B_2_SECRETIN_FAMILY_RECEPTORS	0.05	0.01
REACTOME_SLC_MEDIATED_TRANSMEMBRANE_TRANSPORT	0.05	0.04
REACTOME_G_BETA_GAMMA_SIGNALLING_THROUGH_PLC_BETA	0.05	0.05
REACTOME_CELL_CELL_JUNCTION_ORGANIZATION	0.05	0.04
REACTOME_COSTIMULATION_BY_THE_CD28_FAMILY	0	0.05
REACTOME_CD28_DEPENDENT_PI3K_AKT_SIGNALING	0	0.05
REACTOME_TRANSPORT_OF_INORGANIC_CATIONS_ANIONS_AND_AMINO_ACIDS_OLIGOPEPTIDES	0.05	0.03
REACTOME_METAL_ION_SLC_TRANSPORTERS	0.05	0.05
REACTOME_ACTIVATION_OF_NMDA_RECEPTOR_UPON_GLUTAMATE_BINDING_AND_POSTSYNAPTIC_EVENTS	0.05	0.05
REACTOME_ADP_SIGNALLING_THROUGH_P2RY12	0.05	0
REACTOME_REGULATION_OF_MITOTIC_CELL_CYCLE	0	0.05
REACTOME_POST_TRANSLATIONAL_PROTEIN_MODIFICATION	0.02	0.05
REACTOME_DEPOSITION_OF_NEW_CENPA_CONTAINING_NUCLEOSOMES_AT_THE_CENTROMERE	0.02	0.05
REACTOME_ASPARAGINE_N_LINKED_GLYCOSYLATION	0.02	0.05
REACTOME_CGMP_EFFECTS	0.05	0
REACTOME_NEPHRIN_INTERACTIONS	0.05	0
REACTOME_IL_3_5_AND_GM_CSF_SIGNALING	0.02	0.05
REACTOME_PROSTACYCLIN_SIGNALLING_THROUGH_PROSTACYCLIN_RECEPTOR	0.05	0
REACTOME_TRAF6_MEDIATED_NFKB_ACTIVATION	0.05	0
REACTOME_TRAF6_MEDIATED_INDUCTION_OF_NFKB_AND_MAP_KINASES_UPON_TLR7_8_OR_9_ACTIVATION	0.01	0.05
REACTOME_INTERFERON_SIGNALING	0.01	0.05
REACTOME_IL_2_SIGNALING	0.02	0.05
REACTOME_HIV_INFECTION	0.02	0.05
REACTOME_HIV_LIFE_CYCLE	0.03	0.05
REACTOME_HOST_INTERACTIONS_OF_HIV_FACTORS	0.01	0.05
REACTOME_RNA_POL_III_TRANSCRIPTION_TERMINATION	0	0.05
REACTOME_APC_C_CDH1_MEDIATED_DEGRADATION_OF_CDC20_AND_OTHER_APC_C_CDH1_TARGETED_PROTEINS_IN_LATE_MITOSIS_EARLY_G1	0	0.05
REACTOME_MYD88_MAL_CASCADE_INITIATED_ON_PLASMA_MEMBRANE	0.01	0.05
REACTOME_ACTIVATED_TLR4_SIGNALLING	0.01	0.05
REACTOME_POTASSIUM_CHANNELS	0.05	0.01
REACTOME_CHOLESTEROL_BIOSYNTHESIS	0	0.05
KEGG_PURINE_METABOLISM	0	0.04
KEGG_ARGININE_AND_PROLINE_METABOLISM	0.02	0.04
KEGG_SELENOAMINO_ACID_METABOLISM	0.04	0
KEGG_GLUTATHIONE_METABOLISM	0.04	0.04
KEGG_GLYCOSAMINOGLYCAN_BIOSYNTHESIS_HEPARAN_SULFATE	0.04	0
KEGG_LINOLEIC_ACID_METABOLISM	0	0.04
KEGG_GLYCOSPHINGOLIPID_BIOSYNTHESIS_LACTO_AND_NEOLACTO_SERIES	0	0.04
KEGG_NICOTINATE_AND_NICOTINAMIDE_METABOLISM	0.04	0
KEGG_NITROGEN_METABOLISM	0.04	0.04
KEGG_DRUG_METABOLISM_CYTOCHROME_P450	0.04	0
KEGG_RNA_DEGRADATION	0.02	0.04
KEGG_PPAR_SIGNALING_PATHWAY	0.03	0.04
KEGG_OOCYTE_MEIOSIS	0.01	0.04
KEGG_ENDOCYTOSIS	0.03	0.04
KEGG_PEROXISOME	0.04	0.01
KEGG_DORSO_VENTRAL_AXIS_FORMATION	0	0.04
KEGG_NOTCH_SIGNALING_PATHWAY	0.04	0
KEGG_FC_EPSILON_RI_SIGNALING_PATHWAY	0.01	0.04
KEGG_LEUKOCYTE_TRANSENDOTHELIAL_MIGRATION	0.04	0.01
KEGG_INTESTINAL_IMMUNE_NETWORK_FOR_IGA_PRODUCTION	0	0.04
KEGG_NEUROTROPHIN_SIGNALING_PATHWAY	0.04	0.03
KEGG_GNRH_SIGNALING_PATHWAY	0.01	0.04
KEGG_PROGESTERONE_MEDIATED_OOCYTE_MATURATION	0.02	0.04
KEGG_MELANOGENESIS	0.04	0.02
KEGG_TYPE_II_DIABETES_MELLITUS	0.02	0.04
KEGG_PATHOGENIC_ESCHERICHIA_COLI_INFECTION	0	0.04
KEGG_PATHWAYS_IN_CANCER	0.04	0.02
KEGG_NON_SMALL_CELL_LUNG_CANCER	0.02	0.04
KEGG_ARRHYTHMOGENIC_RIGHT_VENTRICULAR_CARDIOMYOPATHY_ARVC	0.04	0.01
KEGG_VIRAL_MYOCARDITIS	0.04	0.04
BIOCARTA_CCR3_PATHWAY	0.04	0
BIOCARTA_HDAC_PATHWAY	0	0.04
BIOCARTA_CXCR4_PATHWAY	0.04	0
BIOCARTA_ECM_PATHWAY	0.04	0.04
BIOCARTA_GH_PATHWAY	0.04	0.04
BIOCARTA_GLEEVEC_PATHWAY	0	0.04
BIOCARTA_INTRINSIC_PATHWAY	0.04	0.04
BIOCARTA_MTOR_PATHWAY	0.04	0
BIOCARTA_NTHI_PATHWAY	0	0.04
BIOCARTA_EDG1_PATHWAY	0.04	0
BIOCARTA_PROTEASOME_PATHWAY	0	0.04
BIOCARTA_EIF4_PATHWAY	0.04	0
BIOCARTA_TPO_PATHWAY	0.04	0
BIOCARTA_CREB_PATHWAY	0	0.04
REACTOME_RNA_POL_III_TRANSCRIPTION_INITIATION_FROM_TYPE_2_PROMOTER	0	0.04
REACTOME_BILE_ACID_AND_BILE_SALT_METABOLISM	0.04	0.04
REACTOME_INSULIN_RECEPTOR_RECYCLING	0	0.04
REACTOME_CROSS_PRESENTATION_OF_SOLUBLE_EXOGENOUS_ANTIGENS_ENDOSOMES	0	0.04
REACTOME_G0_AND_EARLY_G1	0	0.04
REACTOME_O_LINKED_GLYCOSYLATION_OF_MUCINS	0.02	0.04
REACTOME_SPHINGOLIPID_DE_NOVO_BIOSYNTHESIS	0.04	0.04
REACTOME_PRE_NOTCH_TRANSCRIPTION_AND_TRANSLATION	0.04	0
REACTOME_RORA_ACTIVATES_CIRCADIAN_EXPRESSION	0	0.04
REACTOME_INSULIN_RECEPTOR_SIGNALLING_CASCADE	0.04	0
REACTOME_SIGNALLING_TO_RAS	0.04	0
REACTOME_CELL_SURFACE_INTERACTIONS_AT_THE_VASCULAR_WALL	0.04	0
REACTOME_P53_INDEPENDENT_G1_S_DNA_DAMAGE_CHECKPOINT	0	0.04
REACTOME_REGULATION_OF_HYPOXIA_INDUCIBLE_FACTOR_HIF_BY_OXYGEN	0.04	0
REACTOME_TGF_BETA_RECEPTOR_SIGNALING_ACTIVATES_SMADS	0.04	0
REACTOME_KERATAN_SULFATE_BIOSYNTHESIS	0	0.04
REACTOME_HEPARAN_SULFATE_HEPARIN_HS_GAG_METABOLISM	0.04	0
REACTOME_GLYCOSAMINOGLYCAN_METABOLISM	0.04	0.02
REACTOME_MHC_CLASS_II_ANTIGEN_PRESENTATION	0.04	0.04
REACTOME_GLYCEROPHOSPHOLIPID_BIOSYNTHESIS	0.04	0.01
REACTOME_CDK_MEDIATED_PHOSPHORYLATION_AND_REMOVAL_OF_CDC6	0	0.04
REACTOME_EGFR_DOWNREGULATION	0	0.04
REACTOME_PROCESSING_OF_CAPPED_INTRON_CONTAINING_PRE_MRNA	0.01	0.04
REACTOME_METABOLISM_OF_AMINO_ACIDS_AND_DERIVATIVES	0.01	0.04
REACTOME_TRANSMISSION_ACROSS_CHEMICAL_SYNAPSES	0.04	0.03
REACTOME_REGULATION_OF_ORNITHINE_DECARBOXYLASE_ODC	0	0.04
REACTOME_REGULATION_OF_APOPTOSIS	0.02	0.04
REACTOME_NEURONAL_SYSTEM	0.04	0.03
REACTOME_P75_NTR_RECEPTOR_MEDIATED_SIGNALLING	0.04	0.01
REACTOME_PEPTIDE_LIGAND_BINDING_RECEPTORS	0.02	0.04
REACTOME_CYTOSOLIC_TRNA_AMINOACYLATION	0	0.04
REACTOME_NEUROTRANSMITTER_RECEPTOR_BINDING_AND_DOWNSTREAM_TRANSMISSION_IN_THE_POSTSYNAPTIC_CELL	0.04	0.04
REACTOME_G_PROTEIN_ACTIVATION	0.04	0
REACTOME_NUCLEAR_RECEPTOR_TRANSCRIPTION_PATHWAY	0.04	0
REACTOME_P53_DEPENDENT_G1_DNA_DAMAGE_RESPONSE	0	0.04
REACTOME_PROTEIN_FOLDING	0.04	0.04
REACTOME_METABOLISM_OF_PROTEINS	0.02	0.04
REACTOME_MUSCLE_CONTRACTION	0.04	0
REACTOME_PROCESSING_OF_CAPPED_INTRONLESS_PRE_MRNA	0	0.04
REACTOME_TRAFFICKING_OF_AMPA_RECEPTORS	0.04	0.04
REACTOME_INHIBITION_OF_INSULIN_SECRETION_BY_ADRENALINE_NORADRENALINE	0.04	0
REACTOME_UNFOLDED_PROTEIN_RESPONSE	0.04	0.03
REACTOME_G_ALPHA1213_SIGNALLING_EVENTS	0.04	0.01
REACTOME_POST_TRANSLATIONAL_MODIFICATION_SYNTHESIS_OF_GPI_ANCHORED_PROTEINS	0	0.04
REACTOME_ADP_SIGNALLING_THROUGH_P2RY1	0.04	0
REACTOME_LYSOSOME_VESICLE_BIOGENESIS	0.04	0
REACTOME_G_BETA_GAMMA_SIGNALLING_THROUGH_PI3KGAMMA	0.04	0
REACTOME_G_PROTEIN_BETA_GAMMA_SIGNALLING	0.04	0.04
REACTOME_AMINO_ACID_AND_OLIGOPEPTIDE_SLC_TRANSPORTERS	0.04	0.04
REACTOME_AUTODEGRADATION_OF_THE_E3_UBIQUITIN_LIGASE_COP1	0	0.04
REACTOME_THROMBOXANE_SIGNALLING_THROUGH_TP_RECEPTOR	0.04	0
REACTOME_CELL_JUNCTION_ORGANIZATION	0.04	0.03
REACTOME_AMINE_COMPOUND_SLC_TRANSPORTERS	0.04	0.04
REACTOME_PI_3K_CASCADE	0.04	0
REACTOME_PHOSPHOLIPASE_C_MEDIATED_CASCADE	0.04	0
REACTOME_RNA_POL_I_RNA_POL_III_AND_MITOCHONDRIAL_TRANSCRIPTION	0.04	0.02
REACTOME_MITOTIC_G2_G2_M_PHASES	0.04	0.04
REACTOME_L1CAM_INTERACTIONS	0.04	0.04
REACTOME_FATTY_ACID_TRIACYLGLYCEROL_AND_KETONE_BODY_METABOLISM	0.04	0.04
REACTOME_BIOSYNTHESIS_OF_THE_N_GLYCAN_PRECURSOR_DOLICHOL_LIPID_LINKED_OLIGOSACCHARIDE_LLO_AND_TRANSFER_TO_A_NASCENT_PROTEIN	0	0.04
REACTOME_NITRIC_OXIDE_STIMULATES_GUANYLATE_CYCLASE	0.04	0
REACTOME_INHIBITION_OF_VOLTAGE_GATED_CA2_CHANNELS_VIA_GBETA_GAMMA_SUBUNITS	0.04	0
REACTOME_TRANSFERRIN_ENDOCYTOSIS_AND_RECYCLING	0	0.04
REACTOME_DESTABILIZATION_OF_MRNA_BY_AUF1_HNRNP_D0	0	0.04
REACTOME_RNA_POL_III_TRANSCRIPTION_INITIATION_FROM_TYPE_3_PROMOTER	0.04	0.04
REACTOME_APOPTOSIS	0.01	0.04
REACTOME_ABORTIVE_ELONGATION_OF_HIV1_TRANSCRIPT_IN_THE_ABSENCE_OF_TAT	0.04	0
REACTOME_LATE_PHASE_OF_HIV_LIFE_CYCLE	0.03	0.04
REACTOME_AUTODEGRADATION_OF_CDH1_BY_CDH1_APC_C	0	0.04
REACTOME_SCF_BETA_TRCP_MEDIATED_DEGRADATION_OF_EMI1	0	0.04
REACTOME_THE_ROLE_OF_NEF_IN_HIV1_REPLICATION_AND_DISEASE_PATHOGENESIS	0	0.04
REACTOME_PHASE_II_CONJUGATION	0.04	0
REACTOME_TOLL_RECEPTOR_CASCADES	0.01	0.04
REACTOME_CYTOKINE_SIGNALING_IN_IMMUNE_SYSTEM	0.01	0.04
REACTOME_GAP_JUNCTION_TRAFFICKING	0.04	0
REACTOME_VIF_MEDIATED_DEGRADATION_OF_APOBEC3G	0	0.04
REACTOME_SIGNALING_BY_FGFR	0.04	0
REACTOME_RNA_POL_I_TRANSCRIPTION_INITIATION	0.04	0
REACTOME_APOPTOTIC_EXECUTION_PHASE	0	0.04
KEGG_ALANINE_ASPARTATE_AND_GLUTAMATE_METABOLISM	0	0.03
KEGG_O_GLYCAN_BIOSYNTHESIS	0.03	0
KEGG_ETHER_LIPID_METABOLISM	0.03	0.03
KEGG_SPHINGOLIPID_METABOLISM	0.03	0.03
KEGG_PROPANOATE_METABOLISM	0	0.03
KEGG_BUTANOATE_METABOLISM	0	0.03
KEGG_RNA_POLYMERASE	0	0.03
KEGG_MAPK_SIGNALING_PATHWAY	0.02	0.03
KEGG_PHOSPHATIDYLINOSITOL_SIGNALING_SYSTEM	0.01	0.03
KEGG_NEUROACTIVE_LIGAND_RECEPTOR_INTERACTION	0.03	0.01
KEGG_SNARE_INTERACTIONS_IN_VESICULAR_TRANSPORT	0.03	0.03
KEGG_REGULATION_OF_AUTOPHAGY	0	0.03
KEGG_LYSOSOME	0.02	0.03
KEGG_VASCULAR_SMOOTH_MUSCLE_CONTRACTION	0.01	0.03
KEGG_VEGF_SIGNALING_PATHWAY	0	0.03
KEGG_CELL_ADHESION_MOLECULES_CAMS	0.03	0.02
KEGG_COMPLEMENT_AND_COAGULATION_CASCADES	0	0.03
KEGG_RIG_I_LIKE_RECEPTOR_SIGNALING_PATHWAY	0.03	0.01
KEGG_LONG_TERM_DEPRESSION	0	0.03
KEGG_REGULATION_OF_ACTIN_CYTOSKELETON	0.01	0.03
KEGG_INSULIN_SIGNALING_PATHWAY	0.02	0.03
KEGG_ADIPOCYTOKINE_SIGNALING_PATHWAY	0.03	0
KEGG_EPITHELIAL_CELL_SIGNALING_IN_HELICOBACTER_PYLORI_INFECTION	0.01	0.03
KEGG_LEISHMANIA_INFECTION	0	0.03
KEGG_RENAL_CELL_CARCINOMA	0	0.03
KEGG_PANCREATIC_CANCER	0.01	0.03
KEGG_THYROID_CANCER	0.03	0
KEGG_MELANOMA	0.03	0.01
KEGG_SYSTEMIC_LUPUS_ERYTHEMATOSUS	0.03	0.03
KEGG_PRIMARY_IMMUNODEFICIENCY	0	0.03
BIOCARTA_AGR_PATHWAY	0.03	0.03
BIOCARTA_ALK_PATHWAY	0.03	0
BIOCARTA_BCR_PATHWAY	0.03	0
BIOCARTA_CARM_ER_PATHWAY	0	0.03
BIOCARTA_INFLAM_PATHWAY	0	0.03
BIOCARTA_EGF_PATHWAY	0.03	0.03
BIOCARTA_FCER1_PATHWAY	0.03	0.03
BIOCARTA_FMLP_PATHWAY	0.03	0.03
BIOCARTA_DEATH_PATHWAY	0	0.03
BIOCARTA_INTEGRIN_PATHWAY	0.03	0
BIOCARTA_P38MAPK_PATHWAY	0.03	0.03
BIOCARTA_PDGF_PATHWAY	0.03	0.03
BIOCARTA_MYOSIN_PATHWAY	0.03	0.03
BIOCARTA_RHO_PATHWAY	0	0.03
BIOCARTA_IL1R_PATHWAY	0	0.03
BIOCARTA_GPCR_PATHWAY	0.03	0
BIOCARTA_PAR1_PATHWAY	0.03	0.03
BIOCARTA_VEGF_PATHWAY	0.03	0
REACTOME_APOPTOTIC_CLEAVAGE_OF_CELLULAR_PROTEINS	0	0.03
REACTOME_SIGNALING_BY_WNT	0	0.03
REACTOME_METABOLISM_OF_STEROID_HORMONES_AND_VITAMINS_A_AND_D	0	0.03
REACTOME_ANTIGEN_PROCESSING_CROSS_PRESENTATION	0	0.03
REACTOME_CELL_CELL_COMMUNICATION	0.03	0.02
REACTOME_ER_PHAGOSOME_PATHWAY	0	0.03
REACTOME_MEMBRANE_TRAFFICKING	0.02	0.03
REACTOME_GLYCOSPHINGOLIPID_METABOLISM	0	0.03
REACTOME_ACTIVATION_OF_NF_KAPPAB_IN_B_CELLS	0	0.03
REACTOME_ANTIGEN_ACTIVATES_B_CELL_RECEPTOR_LEADING_TO_GENERATION_OF_SECOND_MESSENGERS	0.03	0
REACTOME_COLLAGEN_FORMATION	0.03	0
REACTOME_LATENT_INFECTION_OF_HOMO_SAPIENS_WITH_MYCOBACTERIUM_TUBERCULOSIS	0	0.03
REACTOME_HS_GAG_BIOSYNTHESIS	0.03	0
REACTOME_KERATAN_SULFATE_KERATIN_METABOLISM	0	0.03
REACTOME_BIOLOGICAL_OXIDATIONS	0.03	0
REACTOME_INTEGRIN_CELL_SURFACE_INTERACTIONS	0.03	0.01
REACTOME_RNA_POL_III_TRANSCRIPTION	0.03	0.03
REACTOME_CLASS_A1_RHODOPSIN_LIKE_RECEPTORS	0.02	0.03
REACTOME_STEROID_HORMONES	0	0.03
REACTOME_G1_PHASE	0	0.03
REACTOME_MRNA_PROCESSING	0.01	0.03
REACTOME_TRANSCRIPTION	0.03	0.02
REACTOME_NCAM1_INTERACTIONS	0.03	0
REACTOME_GLUCAGON_TYPE_LIGAND_RECEPTORS	0.03	0
REACTOME_ELONGATION_ARREST_AND_RECOVERY	0.03	0
REACTOME_CD28_CO_STIMULATION	0	0.03
REACTOME_G_ALPHA_I_SIGNALLING_EVENTS	0.03	0.03
REACTOME_TRANSPORT_OF_GLUCOSE_AND_OTHER_SUGARS_BILE_SALTS_AND_ORGANIC_ACIDS_METAL_IONS_AND_AMINE_COMPOUNDS	0.03	0.02
REACTOME_SPHINGOLIPID_METABOLISM	0.02	0.03
REACTOME_SIGNAL_AMPLIFICATION	0.03	0
REACTOME_METABOLISM_OF_RNA	0.01	0.03
REACTOME_DOWNSTREAM_SIGNALING_OF_ACTIVATED_FGFR	0.03	0
REACTOME_GPCR_LIGAND_BINDING	0.02	0.03
REACTOME_THROMBIN_SIGNALLING_THROUGH_PROTEINASE_ACTIVATED_RECEPTORS_PARS	0.03	0
REACTOME_SIGNALING_BY_ILS	0.01	0.03
REACTOME_METABOLISM_OF_LIPIDS_AND_LIPOPROTEINS	0.03	0.03
REACTOME_IL1_SIGNALING	0	0.03
REACTOME_PLATELET_HOMEOSTASIS	0.03	0
REACTOME_TRAF6_MEDIATED_IRF7_ACTIVATION	0.03	0
REACTOME_GABA_B_RECEPTOR_ACTIVATION	0.03	0
REACTOME_IRON_UPTAKE_AND_TRANSPORT	0	0.03
REACTOME_NEGATIVE_REGULATORS_OF_RIG_I_MDA5_SIGNALING	0.03	0
REACTOME_TRANSCRIPTIONAL_REGULATION_OF_WHITE_ADIPOCYTE_DIFFERENTIATION	0.03	0.03
REACTOME_CLEAVAGE_OF_GROWING_TRANSCRIPT_IN_THE_TERMINATION_REGION_	0	0.03
REACTOME_SIGNALING_BY_INSULIN_RECEPTOR	0.03	0.01
REACTOME_FORMATION_OF_THE_HIV1_EARLY_ELONGATION_COMPLEX	0.03	0
REACTOME_APC_C_CDC20_MEDIATED_DEGRADATION_OF_MITOTIC_PROTEINS	0	0.03
REACTOME_SIGNALING_BY_TGF_BETA_RECEPTOR_COMPLEX	0.03	0.02
REACTOME_IMMUNE_SYSTEM	0.01	0.03
REACTOME_ADAPTIVE_IMMUNE_SYSTEM	0.02	0.03
REACTOME_MEIOTIC_SYNAPSIS	0.01	0.03
REACTOME_CLASS_I_MHC_MEDIATED_ANTIGEN_PROCESSING_PRESENTATION	0.01	0.03
REACTOME_INWARDLY_RECTIFYING_K_CHANNELS	0.03	0
REACTOME_PI3K_CASCADE	0.03	0
KEGG_STEROID_HORMONE_BIOSYNTHESIS	0	0.02
KEGG_VALINE_LEUCINE_AND_ISOLEUCINE_DEGRADATION	0.02	0.02
KEGG_TYROSINE_METABOLISM	0.02	0.02
KEGG_GLYCEROLIPID_METABOLISM	0.02	0.02
KEGG_ARACHIDONIC_ACID_METABOLISM	0.02	0.02
KEGG_RETINOL_METABOLISM	0.02	0
KEGG_AMINOACYL_TRNA_BIOSYNTHESIS	0	0.02
KEGG_RIBOSOME	0.01	0.02
KEGG_ERBB_SIGNALING_PATHWAY	0.02	0.02
KEGG_CALCIUM_SIGNALING_PATHWAY	0.02	0.02
KEGG_UBIQUITIN_MEDIATED_PROTEOLYSIS	0.02	0.01
KEGG_MTOR_SIGNALING_PATHWAY	0.02	0.02
KEGG_AXON_GUIDANCE	0.02	0.02
KEGG_FOCAL_ADHESION	0.02	0.01
KEGG_NOD_LIKE_RECEPTOR_SIGNALING_PATHWAY	0.02	0.02
KEGG_JAK_STAT_SIGNALING_PATHWAY	0	0.02
KEGG_TASTE_TRANSDUCTION	0.02	0
KEGG_VASOPRESSIN_REGULATED_WATER_REABSORPTION	0.02	0.02
KEGG_GLIOMA	0.02	0.02
KEGG_PROSTATE_CANCER	0.01	0.02
KEGG_ACUTE_MYELOID_LEUKEMIA	0.02	0
KEGG_SMALL_CELL_LUNG_CANCER	0.02	0.01
KEGG_HYPERTROPHIC_CARDIOMYOPATHY_HCM	0.02	0.01
KEGG_DILATED_CARDIOMYOPATHY	0.02	0.01
BIOCARTA_PPARA_PATHWAY	0	0.02
BIOCARTA_NFAT_PATHWAY	0.02	0
BIOCARTA_CHREBP2_PATHWAY	0.02	0.02
BIOCARTA_TCR_PATHWAY	0.02	0.02
REACTOME_SIGNALLING_BY_NGF	0.02	0.02
REACTOME_DEVELOPMENTAL_BIOLOGY	0.02	0.02
REACTOME_TRANS_GOLGI_NETWORK_VESICLE_BUDDING	0.02	0
REACTOME_DOWNSTREAM_SIGNALING_EVENTS_OF_B_CELL_RECEPTOR_BCR	0	0.02
REACTOME_SIGNALING_BY_THE_B_CELL_RECEPTOR_BCR	0.01	0.02
REACTOME_EXTRACELLULAR_MATRIX_ORGANIZATION	0.02	0
REACTOME_NOTCH1_INTRACELLULAR_DOMAIN_REGULATES_TRANSCRIPTION	0.02	0
REACTOME_NGF_SIGNALLING_VIA_TRKA_FROM_THE_PLASMA_MEMBRANE	0.01	0.02
REACTOME_PHOSPHOLIPID_METABOLISM	0.02	0.02
REACTOME_GASTRIN_CREB_SIGNALLING_PATHWAY_VIA_PKC_AND_MAPK	0.02	0.02
REACTOME_CHONDROITIN_SULFATE_DERMATAN_SULFATE_METABOLISM	0.02	0
REACTOME_RNA_POL_I_TRANSCRIPTION	0.02	0.01
REACTOME_CYTOCHROME_P450_ARRANGED_BY_SUBSTRATE_TYPE	0.02	0
REACTOME_INTEGRATION_OF_ENERGY_METABOLISM	0.02	0.01
REACTOME_PLC_BETA_MEDIATED_EVENTS	0	0.02
REACTOME_TRNA_AMINOACYLATION	0	0.02
REACTOME_SIGNALING_BY_PDGF	0.02	0
REACTOME_AXON_GUIDANCE	0.02	0.02
REACTOME_G_ALPHA_Q_SIGNALLING_EVENTS	0.02	0.01
REACTOME_REGULATION_OF_INSULIN_SECRETION	0.02	0.01
REACTOME_NCAM_SIGNALING_FOR_NEURITE_OUT_GROWTH	0.02	0
REACTOME_FORMATION_OF_RNA_POL_II_ELONGATION_COMPLEX_	0.02	0
REACTOME_G_ALPHA_S_SIGNALLING_EVENTS	0.02	0.02
REACTOME_G_ALPHA_Z_SIGNALLING_EVENTS	0.02	0
REACTOME_GOLGI_ASSOCIATED_VESICLE_BIOGENESIS	0.02	0
REACTOME_DEADENYLATION_DEPENDENT_MRNA_DECAY	0	0.02
REACTOME_RNA_POL_II_PRE_TRANSCRIPTION_EVENTS	0.02	0
REACTOME_RNA_POL_I_PROMOTER_OPENING	0.02	0.02
REACTOME_AQUAPORIN_MEDIATED_TRANSPORT	0.02	0
REACTOME_REGULATION_OF_WATER_BALANCE_BY_RENAL_AQUAPORINS	0.02	0
REACTOME_CIRCADIAN_CLOCK	0	0.02
REACTOME_FACTORS_INVOLVED_IN_MEGAKARYOCYTE_DEVELOPMENT_AND_PLATELET_PRODUCTION	0.02	0.02
REACTOME_REGULATION_OF_MRNA_STABILITY_BY_PROTEINS_THAT_BIND_AU_RICH_ELEMENTS	0	0.02
REACTOME_INTERFERON_ALPHA_BETA_SIGNALING	0	0.02
REACTOME_SIGNALING_BY_NOTCH	0.02	0
REACTOME_HEMOSTASIS	0.02	0.02
REACTOME_INFLUENZA_LIFE_CYCLE	0.01	0.02
REACTOME_INNATE_IMMUNE_SYSTEM	0.01	0.02
REACTOME_ANTIGEN_PROCESSING_UBIQUITINATION_PROTEASOME_DEGRADATION	0.01	0.02
REACTOME_NUCLEOTIDE_BINDING_DOMAIN_LEUCINE_RICH_REPEAT_CONTAINING_RECEPTOR_NLR_SIGNALING_PATHWAYS	0	0.02
REACTOME_PACKAGING_OF_TELOMERE_ENDS	0.02	0.02
REACTOME_PLATELET_ACTIVATION_SIGNALING_AND_AGGREGATION	0.02	0.01
KEGG_METABOLISM_OF_XENOBIOTICS_BY_CYTOCHROME_P450	0.01	0
KEGG_SPLICEOSOME	0.01	0.01
KEGG_ECM_RECEPTOR_INTERACTION	0.01	0
KEGG_ADHERENS_JUNCTION	0.01	0.01
KEGG_GAP_JUNCTION	0.01	0.01
KEGG_HEMATOPOIETIC_CELL_LINEAGE	0.01	0.01
KEGG_B_CELL_RECEPTOR_SIGNALING_PATHWAY	0	0.01
KEGG_FC_GAMMA_R_MEDIATED_PHAGOCYTOSIS	0.01	0.01
KEGG_CHRONIC_MYELOID_LEUKEMIA	0.01	0.01
REACTOME_TRANSLATION	0.01	0
REACTOME_SIGNALING_BY_SCF_KIT	0.01	0
REACTOME_SIGNALING_BY_ERBB4	0.01	0
REACTOME_SIGNALING_BY_ERBB2	0.01	0
REACTOME_SIGNALING_BY_EGFR_IN_CANCER	0.01	0.01
REACTOME_SRP_DEPENDENT_COTRANSLATIONAL_PROTEIN_TARGETING_TO_MEMBRANE	0.01	0
REACTOME_SIGNALING_BY_NOTCH1	0.01	0
REACTOME_RESPONSE_TO_ELEVATED_PLATELET_CYTOSOLIC_CA2_	0.01	0.01
REACTOME_RNA_POL_II_TRANSCRIPTION	0.01	0.01
REACTOME_PHASE1_FUNCTIONALIZATION_OF_COMPOUNDS	0.01	0
REACTOME_PEPTIDE_CHAIN_ELONGATION	0.01	0
REACTOME_SIGNALING_BY_GPCR	0.01	0.01
REACTOME_OPIOID_SIGNALLING	0.01	0.01
REACTOME_MRNA_SPLICING	0	0.01
REACTOME_3_UTR_MEDIATED_TRANSLATIONAL_REGULATION	0.01	0
REACTOME_GPCR_DOWNSTREAM_SIGNALING	0.01	0.01
REACTOME_METABOLISM_OF_MRNA	0	0.01
REACTOME_RIG_I_MDA5_MEDIATED_INDUCTION_OF_IFN_ALPHA_BETA_PATHWAYS	0.01	0
REACTOME_INFLUENZA_VIRAL_RNA_TRANSCRIPTION_AND_REPLICATION	0.01	0
REACTOME_NONSENSE_MEDIATED_DECAY_ENHANCED_BY_THE_EXON_JUNCTION_COMPLEX	0.01	0
REACTOME_AMYLOIDS	0.01	0.01
KEGG_PENTOSE_PHOSPHATE_PATHWAY	0	0
KEGG_PENTOSE_AND_GLUCURONATE_INTERCONVERSIONS	0	0
KEGG_ASCORBATE_AND_ALDARATE_METABOLISM	0	0
KEGG_VALINE_LEUCINE_AND_ISOLEUCINE_BIOSYNTHESIS	0	0
KEGG_HISTIDINE_METABOLISM	0	0
KEGG_BETA_ALANINE_METABOLISM	0	0
KEGG_N_GLYCAN_BIOSYNTHESIS	0	0
KEGG_OTHER_GLYCAN_DEGRADATION	0	0
KEGG_GLYCOSAMINOGLYCAN_BIOSYNTHESIS_KERATAN_SULFATE	0	0
KEGG_GLYCOSYLPHOSPHATIDYLINOSITOL_GPI_ANCHOR_BIOSYNTHESIS	0	0
KEGG_GLYCOSPHINGOLIPID_BIOSYNTHESIS_GANGLIO_SERIES	0	0
KEGG_RIBOFLAVIN_METABOLISM	0	0
KEGG_TERPENOID_BACKBONE_BIOSYNTHESIS	0	0
KEGG_LIMONENE_AND_PINENE_DEGRADATION	0	0
KEGG_BASAL_TRANSCRIPTION_FACTORS	0	0
KEGG_PROTEIN_EXPORT	0	0
KEGG_CIRCADIAN_RHYTHM_MAMMAL	0	0
KEGG_OLFACTORY_TRANSDUCTION	0	0
KEGG_MATURITY_ONSET_DIABETES_OF_THE_YOUNG	0	0
KEGG_PRION_DISEASES	0	0
KEGG_ASTHMA	0	0
BIOCARTA_RELA_PATHWAY	0	0
BIOCARTA_NO1_PATHWAY	0	0
BIOCARTA_SRCRPTP_PATHWAY	0	0
BIOCARTA_LYM_PATHWAY	0	0
BIOCARTA_AKAP95_PATHWAY	0	0
BIOCARTA_CHEMICAL_PATHWAY	0	0
BIOCARTA_BCELLSURVIVAL_PATHWAY	0	0
BIOCARTA_NEUROTRANSMITTERS_PATHWAY	0	0
BIOCARTA_CACAM_PATHWAY	0	0
BIOCARTA_CBL_PATHWAY	0	0
BIOCARTA_CD40_PATHWAY	0	0
BIOCARTA_G1_PATHWAY	0	0
BIOCARTA_LAIR_PATHWAY	0	0
BIOCARTA_CLASSIC_PATHWAY	0	0
BIOCARTA_COMP_PATHWAY	0	0
BIOCARTA_VDR_PATHWAY	0	0
BIOCARTA_CTCF_PATHWAY	0	0
BIOCARTA_CELLCYCLE_PATHWAY	0	0
BIOCARTA_P35ALZHEIMERS_PATHWAY	0	0
BIOCARTA_RNA_PATHWAY	0	0
BIOCARTA_SKP2E2F_PATHWAY	0	0
BIOCARTA_CALCINEURIN_PATHWAY	0	0
BIOCARTA_NDKDYNAMIN_PATHWAY	0	0
BIOCARTA_EPHA4_PATHWAY	0	0
BIOCARTA_EXTRINSIC_PATHWAY	0	0
BIOCARTA_FIBRINOLYSIS_PATHWAY	0	0
BIOCARTA_GABA_PATHWAY	0	0
BIOCARTA_SALMONELLA_PATHWAY	0	0
BIOCARTA_IL17_PATHWAY	0	0
BIOCARTA_IL5_PATHWAY	0	0
BIOCARTA_IL10_PATHWAY	0	0
BIOCARTA_IL22BP_PATHWAY	0	0
BIOCARTA_IL7_PATHWAY	0	0
BIOCARTA_GSK3_PATHWAY	0	0
BIOCARTA_RACCYCD_PATHWAY	0	0
BIOCARTA_TCRA_PATHWAY	0	0
BIOCARTA_LECTIN_PATHWAY	0	0
BIOCARTA_MCALPAIN_PATHWAY	0	0
BIOCARTA_ETS_PATHWAY	0	0
BIOCARTA_MONOCYTE_PATHWAY	0	0
BIOCARTA_VIP_PATHWAY	0	0
BIOCARTA_NFKB_PATHWAY	0	0
BIOCARTA_RARRXR_PATHWAY	0	0
BIOCARTA_P53_PATHWAY	0	0
BIOCARTA_PTDINS_PATHWAY	0	0
BIOCARTA_PLCE_PATHWAY	0	0
BIOCARTA_CDK5_PATHWAY	0	0
BIOCARTA_PS1_PATHWAY	0	0
BIOCARTA_AKAPCENTROSOME_PATHWAY	0	0
BIOCARTA_RAB_PATHWAY	0	0
BIOCARTA_RAC1_PATHWAY	0	0
BIOCARTA_RAS_PATHWAY	0	0
BIOCARTA_CK1_PATHWAY	0	0
BIOCARTA_EIF2_PATHWAY	0	0
BIOCARTA_STEM_PATHWAY	0	0
BIOCARTA_P27_PATHWAY	0	0
BIOCARTA_DREAM_PATHWAY	0	0
BIOCARTA_LEPTIN_PATHWAY	0	0
BIOCARTA_AKAP13_PATHWAY	0	0
BIOCARTA_MAL_PATHWAY	0	0
BIOCARTA_MEF2D_PATHWAY	0	0
BIOCARTA_CDC42RAC_PATHWAY	0	0
BIOCARTA_RANMS_PATHWAY	0	0
BIOCARTA_MET_PATHWAY	0	0
BIOCARTA_IGF1MTOR_PATHWAY	0	0
BIOCARTA_SODD_PATHWAY	0	0
BIOCARTA_PTC1_PATHWAY	0	0
BIOCARTA_STATHMIN_PATHWAY	0	0
BIOCARTA_TCYTOTOXIC_PATHWAY	0	0
BIOCARTA_THELPER_PATHWAY	0	0
BIOCARTA_TALL1_PATHWAY	0	0
BIOCARTA_TNFR2_PATHWAY	0	0
BIOCARTA_CARM1_PATHWAY	0	0
BIOCARTA_ARF_PATHWAY	0	0
BIOCARTA_UCALPAIN_PATHWAY	0	0
BIOCARTA_WNT_PATHWAY	0	0
BIOCARTA_ACTINY_PATHWAY	0	0
REACTOME_GLYCOGEN_BREAKDOWN_GLYCOGENOLYSIS	0	0
REACTOME_INHIBITION_OF_THE_PROTEOLYTIC_ACTIVITY_OF_APC_C_REQUIRED_FOR_THE_ONSET_OF_ANAPHASE_BY_MITOTIC_SPINDLE_CHECKPOINT_COMPONENTS	0	0
REACTOME_FORMATION_OF_THE_TERNARY_COMPLEX_AND_SUBSEQUENTLY_THE_43S_COMPLEX	0	0
REACTOME_PROCESSING_OF_INTRONLESS_PRE_MRNAS	0	0
REACTOME_RECYCLING_OF_BILE_ACIDS_AND_SALTS	0	0
REACTOME_ANDROGEN_BIOSYNTHESIS	0	0
REACTOME_CTNNB1_PHOSPHORYLATION_CASCADE	0	0
REACTOME_COPI_MEDIATED_TRANSPORT	0	0
REACTOME_NEF_MEDIATED_DOWNREGULATION_OF_MHC_CLASS_I_COMPLEX_CELL_SURFACE_EXPRESSION	0	0
REACTOME_DAG_AND_IP3_SIGNALING	0	0
REACTOME_SPRY_REGULATION_OF_FGF_SIGNALING	0	0
REACTOME_BMAL1_CLOCK_NPAS2_ACTIVATES_CIRCADIAN_EXPRESSION	0	0
REACTOME_GROWTH_HORMONE_RECEPTOR_SIGNALING	0	0
REACTOME_ENDOSOMAL_VACUOLAR_PATHWAY	0	0
REACTOME_PROTEOLYTIC_CLEAVAGE_OF_SNARE_COMPLEX_PROTEINS	0	0
REACTOME_GAMMA_CARBOXYLATION_TRANSPORT_AND_AMINO_TERMINAL_CLEAVAGE_OF_PROTEINS	0	0
REACTOME_IL_7_SIGNALING	0	0
REACTOME_DOWNREGULATION_OF_ERBB2_ERBB3_SIGNALING	0	0
REACTOME_PROLACTIN_RECEPTOR_SIGNALING	0	0
REACTOME_DEFENSINS	0	0
REACTOME_GRB2_EVENTS_IN_ERBB2_SIGNALING	0	0
REACTOME_BETA_DEFENSINS	0	0
REACTOME_PI3K_EVENTS_IN_ERBB4_SIGNALING	0	0
REACTOME_PI3K_EVENTS_IN_ERBB2_SIGNALING	0	0
REACTOME_NUCLEAR_SIGNALING_BY_ERBB4	0	0
REACTOME_DEGRADATION_OF_THE_EXTRACELLULAR_MATRIX	0	0
REACTOME_SIGNALING_BY_HIPPO	0	0
REACTOME_ACTIVATED_NOTCH1_TRANSMITS_SIGNAL_TO_THE_NUCLEUS	0	0
REACTOME_TRAFFICKING_AND_PROCESSING_OF_ENDOSOMAL_TLR	0	0
REACTOME_SIGNALING_BY_NOTCH4	0	0
REACTOME_REGULATION_OF_COMPLEMENT_CASCADE	0	0
REACTOME_SIGNALING_BY_NOTCH2	0	0
REACTOME_CIRCADIAN_REPRESSION_OF_EXPRESSION_BY_REV_ERBA	0	0
REACTOME_PRE_NOTCH_PROCESSING_IN_GOLGI	0	0
REACTOME_SIGNALING_BY_NOTCH3	0	0
REACTOME_TRIGLYCERIDE_BIOSYNTHESIS	0	0
REACTOME_P38MAPK_EVENTS	0	0
REACTOME_ACYL_CHAIN_REMODELLING_OF_PI	0	0
REACTOME_SYNTHESIS_OF_PIPS_AT_THE_EARLY_ENDOSOME_MEMBRANE	0	0
REACTOME_SIGNALLING_TO_P38_VIA_RIT_AND_RIN	0	0
REACTOME_SYNTHESIS_OF_PIPS_AT_THE_GOLGI_MEMBRANE	0	0
REACTOME_CS_DS_DEGRADATION	0	0
REACTOME_SYNTHESIS_OF_PA	0	0
REACTOME_SYNTHESIS_OF_PIPS_AT_THE_LATE_ENDOSOME_MEMBRANE	0	0
REACTOME_SYNTHESIS_OF_PIPS_AT_THE_PLASMA_MEMBRANE	0	0
REACTOME_ALPHA_LINOLENIC_ACID_ALA_METABOLISM	0	0
REACTOME_PI_METABOLISM	0	0
REACTOME_ABACAVIR_TRANSPORT_AND_METABOLISM	0	0
REACTOME_SYNTHESIS_OF_PC	0	0
REACTOME_KERATAN_SULFATE_DEGRADATION	0	0
REACTOME_ACYL_CHAIN_REMODELLING_OF_PS	0	0
REACTOME_A_TETRASACCHARIDE_LINKER_SEQUENCE_IS_REQUIRED_FOR_GAG_SYNTHESIS	0	0
REACTOME_PLATELET_ADHESION_TO_EXPOSED_COLLAGEN	0	0
REACTOME_VEGF_LIGAND_RECEPTOR_INTERACTIONS	0	0
REACTOME_MICRORNA_MIRNA_BIOGENESIS	0	0
REACTOME_NEGATIVE_REGULATION_OF_THE_PI3K_AKT_NETWORK	0	0
REACTOME_PI3K_AKT_ACTIVATION	0	0
REACTOME_REGULATORY_RNA_PATHWAYS	0	0
REACTOME_PECAM1_INTERACTIONS	0	0
REACTOME_TCR_SIGNALING	0	0
REACTOME_DOWNSTREAM_TCR_SIGNALING	0	0
REACTOME_AKT_PHOSPHORYLATES_TARGETS_IN_THE_CYTOSOL	0	0
REACTOME_GAB1_SIGNALOSOME	0	0
REACTOME_ACTIVATION_OF_THE_MRNA_UPON_BINDING_OF_THE_CAP_BINDING_COMPLEX_AND_EIFS_AND_SUBSEQUENT_BINDING_TO_43S	0	0
REACTOME_PHOSPHORYLATION_OF_CD3_AND_TCR_ZETA_CHAINS	0	0
REACTOME_TRANSLOCATION_OF_ZAP_70_TO_IMMUNOLOGICAL_SYNAPSE	0	0
REACTOME_GENERATION_OF_SECOND_MESSENGER_MOLECULES	0	0
REACTOME_FATTY_ACYL_COA_BIOSYNTHESIS	0	0
REACTOME_E2F_ENABLED_INHIBITION_OF_PRE_REPLICATION_COMPLEX_FORMATION	0	0
REACTOME_P75NTR_RECRUITS_SIGNALLING_COMPLEXES	0	0
REACTOME_REGULATED_PROTEOLYSIS_OF_P75NTR	0	0
REACTOME_P75NTR_SIGNALS_VIA_NFKB	0	0
REACTOME_CASPASE_MEDIATED_CLEAVAGE_OF_CYTOSKELETAL_PROTEINS	0	0
REACTOME_XENOBIOTICS	0	0
REACTOME_BASE_FREE_SUGAR_PHOSPHATE_REMOVAL_VIA_THE_SINGLE_NUCLEOTIDE_REPLACEMENT_PATHWAY	0	0
REACTOME_APOPTOTIC_CLEAVAGE_OF_CELL_ADHESION_PROTEINS	0	0
REACTOME_NRIF_SIGNALS_CELL_DEATH_FROM_THE_NUCLEUS	0	0
REACTOME_NFKB_IS_ACTIVATED_AND_SIGNALS_SURVIVAL	0	0
REACTOME_REGULATION_OF_BETA_CELL_DEVELOPMENT	0	0
REACTOME_REGULATION_OF_GENE_EXPRESSION_IN_BETA_CELLS	0	0
REACTOME_COMMON_PATHWAY	0	0
REACTOME_MRNA_CAPPING	0	0
REACTOME_MITOCHONDRIAL_TRNA_AMINOACYLATION	0	0
REACTOME_CA_DEPENDENT_EVENTS	0	0
REACTOME_ADENYLATE_CYCLASE_ACTIVATING_PATHWAY	0	0
REACTOME_ADENYLATE_CYCLASE_INHIBITORY_PATHWAY	0	0
REACTOME_DARPP_32_EVENTS	0	0
REACTOME_P130CAS_LINKAGE_TO_MAPK_SIGNALING_FOR_INTEGRINS	0	0
REACTOME_GRB2_SOS_PROVIDES_LINKAGE_TO_MAPK_SIGNALING_FOR_INTERGRINS_	0	0
REACTOME_ACETYLCHOLINE_BINDING_AND_DOWNSTREAM_EVENTS	0	0
REACTOME_OLFACTORY_SIGNALING_PATHWAY	0	0
REACTOME_PKA_MEDIATED_PHOSPHORYLATION_OF_CREB	0	0
REACTOME_AMINE_DERIVED_HORMONES	0	0
REACTOME_ELEVATION_OF_CYTOSOLIC_CA2_LEVELS	0	0
REACTOME_RNA_POL_II_TRANSCRIPTION_PRE_INITIATION_AND_PROMOTER_OPENING	0	0
REACTOME_GLUCAGON_SIGNALING_IN_METABOLIC_REGULATION	0	0
REACTOME_PREFOLDIN_MEDIATED_TRANSFER_OF_SUBSTRATE_TO_CCT_TRIC	0	0
REACTOME_HORMONE_LIGAND_BINDING_RECEPTORS	0	0
REACTOME_GPVI_MEDIATED_ACTIVATION_CASCADE	0	0
REACTOME_FORMATION_OF_TUBULIN_FOLDING_INTERMEDIATES_BY_CCT_TRIC	0	0
REACTOME_POST_CHAPERONIN_TUBULIN_FOLDING_PATHWAY	0	0
REACTOME_AMINE_LIGAND_BINDING_RECEPTORS	0	0
REACTOME_DOWNSTREAM_SIGNAL_TRANSDUCTION	0	0
REACTOME_SEROTONIN_RECEPTORS	0	0
REACTOME_MRNA_SPLICING_MINOR_PATHWAY	0	0
REACTOME_PURINE_RIBONUCLEOSIDE_MONOPHOSPHATE_BIOSYNTHESIS	0	0
REACTOME_REGULATION_OF_THE_FANCONI_ANEMIA_PATHWAY	0	0
REACTOME_PERK_REGULATED_GENE_EXPRESSION	0	0
REACTOME_P2Y_RECEPTORS	0	0
REACTOME_CLASS_C_3_METABOTROPIC_GLUTAMATE_PHEROMONE_RECEPTORS	0	0
REACTOME_ACTIVATION_OF_CHAPERONES_BY_ATF6_ALPHA	0	0
REACTOME_ACTIVATION_OF_GENES_BY_ATF4	0	0
REACTOME_ACTIVATION_OF_CHAPERONE_GENES_BY_ATF6_ALPHA	0	0
REACTOME_PROSTANOID_LIGAND_RECEPTORS	0	0
REACTOME_OPSINS	0	0
REACTOME_MRNA_3_END_PROCESSING	0	0
REACTOME_SYNTHESIS_SECRETION_AND_DEACYLATION_OF_GHRELIN	0	0
REACTOME_ADHERENS_JUNCTIONS_INTERACTIONS	0	0
REACTOME_CRMPS_IN_SEMA3A_SIGNALING	0	0
REACTOME_OTHER_SEMAPHORIN_INTERACTIONS	0	0
REACTOME_PURINE_SALVAGE	0	0
REACTOME_SEMA3A_PAK_DEPENDENT_AXON_REPULSION	0	0
REACTOME_SEMA4D_IN_SEMAPHORIN_SIGNALING	0	0
REACTOME_SEMAPHORIN_INTERACTIONS	0	0
REACTOME_SEMA4D_INDUCED_CELL_MIGRATION_AND_GROWTH_CONE_COLLAPSE	0	0
REACTOME_SEMA3A_PLEXIN_REPULSION_SIGNALING_BY_INHIBITING_INTEGRIN_ADHESION	0	0
REACTOME_PD1_SIGNALING	0	0
REACTOME_FACILITATIVE_NA_INDEPENDENT_GLUCOSE_TRANSPORTERS	0	0
REACTOME_FORMATION_OF_TRANSCRIPTION_COUPLED_NER_TC_NER_REPAIR_COMPLEX	0	0
REACTOME_BRANCHED_CHAIN_AMINO_ACID_CATABOLISM	0	0
REACTOME_RECEPTOR_LIGAND_BINDING_INITIATES_THE_SECOND_PROTEOLYTIC_CLEAVAGE_OF_NOTCH_RECEPTOR	0	0
REACTOME_DEADENYLATION_OF_MRNA	0	0
REACTOME_MRNA_DECAY_BY_5_TO_3_EXORIBONUCLEASE	0	0
REACTOME_SMOOTH_MUSCLE_CONTRACTION	0	0
REACTOME_CELL_EXTRACELLULAR_MATRIX_INTERACTIONS	0	0
REACTOME_PURINE_CATABOLISM	0	0
REACTOME_TAK1_ACTIVATES_NFKB_BY_PHOSPHORYLATION_AND_ACTIVATION_OF_IKKS_COMPLEX	0	0
REACTOME_REGULATION_OF_AMPK_ACTIVITY_VIA_LKB1	0	0
REACTOME_MYOGENESIS	0	0
REACTOME_ENERGY_DEPENDENT_REGULATION_OF_MTOR_BY_LKB1_AMPK	0	0
REACTOME_REGULATION_OF_RHEB_GTPASE_ACTIVITY_BY_AMPK	0	0
REACTOME_EFFECTS_OF_PIP2_HYDROLYSIS	0	0
REACTOME_ROLE_OF_SECOND_MESSENGERS_IN_NETRIN1_SIGNALING	0	0
REACTOME_NETRIN1_SIGNALING	0	0
REACTOME_HIGHLY_CALCIUM_PERMEABLE_POSTSYNAPTIC_NICOTINIC_ACETYLCHOLINE_RECEPTORS	0	0
REACTOME_PRESYNAPTIC_NICOTINIC_ACETYLCHOLINE_RECEPTORS	0	0
REACTOME_ORGANIC_CATION_ANION_ZWITTERION_TRANSPORT	0	0
REACTOME_DCC_MEDIATED_ATTRACTIVE_SIGNALING	0	0
REACTOME_REGULATION_OF_SIGNALING_BY_CBL	0	0
REACTOME_SYNTHESIS_SECRETION_AND_INACTIVATION_OF_GIP	0	0
REACTOME_PASSIVE_TRANSPORT_BY_AQUAPORINS	0	0
REACTOME_PLATELET_SENSITIZATION_BY_LDL	0	0
REACTOME_PLATELET_CALCIUM_HOMEOSTASIS	0	0
REACTOME_SIGNAL_REGULATORY_PROTEIN_SIRP_FAMILY_INTERACTIONS	0	0
REACTOME_INCRETIN_SYNTHESIS_SECRETION_AND_INACTIVATION	0	0
REACTOME_SYNTHESIS_SECRETION_AND_INACTIVATION_OF_GLP1	0	0
REACTOME_DESTABILIZATION_OF_MRNA_BY_BRF1	0	0
REACTOME_IRAK1_RECRUITS_IKK_COMPLEX	0	0
REACTOME_IRAK2_MEDIATED_ACTIVATION_OF_TAK1_COMPLEX_UPON_TLR7_8_OR_9_STIMULATION	0	0
REACTOME_DESTABILIZATION_OF_MRNA_BY_KSRP	0	0
REACTOME_DESTABILIZATION_OF_MRNA_BY_TRISTETRAPROLIN_TTP	0	0
REACTOME_N_GLYCAN_ANTENNAE_ELONGATION	0	0
REACTOME_TRAF6_MEDIATED_IRF7_ACTIVATION_IN_TLR7_8_OR_9_SIGNALING	0	0
REACTOME_ADVANCED_GLYCOSYLATION_ENDPRODUCT_RECEPTOR_SIGNALING	0	0
REACTOME_N_GLYCAN_ANTENNAE_ELONGATION_IN_THE_MEDIAL_TRANS_GOLGI	0	0
REACTOME_REGULATION_OF_IFNA_SIGNALING	0	0
REACTOME_DSCAM_INTERACTIONS	0	0
REACTOME_IL_6_SIGNALING	0	0
REACTOME_ETHANOL_OXIDATION	0	0
REACTOME_SYNTHESIS_OF_VERY_LONG_CHAIN_FATTY_ACYL_COAS	0	0
REACTOME_PKB_MEDIATED_EVENTS	0	0
REACTOME_PURINE_METABOLISM	0	0
REACTOME_SOS_MEDIATED_SIGNALLING	0	0
REACTOME_RAF_MAP_KINASE_CASCADE	0	0
REACTOME_VIRAL_MESSENGER_RNA_SYNTHESIS	0	0
REACTOME_GLUCURONIDATION	0	0
REACTOME_APC_C_CDC20_MEDIATED_DEGRADATION_OF_CYCLIN_B	0	0
REACTOME_CONVERSION_FROM_APC_C_CDC20_TO_APC_C_CDH1_IN_LATE_ANAPHASE	0	0
REACTOME_BINDING_AND_ENTRY_OF_HIV_VIRION	0	0
REACTOME_PHOSPHORYLATION_OF_THE_APC_C	0	0
REACTOME_COMPLEMENT_CASCADE	0	0
REACTOME_MTORC1_MEDIATED_SIGNALLING	0	0
REACTOME_ACTIVATION_OF_BH3_ONLY_PROTEINS	0	0
REACTOME_NOD1_2_SIGNALING_PATHWAY	0	0
REACTOME_THE_NLRP3_INFLAMMASOME	0	0
REACTOME_PIP3_ACTIVATES_AKT_SIGNALING	0	0
REACTOME_CREATION_OF_C4_AND_C2_ACTIVATORS	0	0
REACTOME_APC_CDC20_MEDIATED_DEGRADATION_OF_NEK2A	0	0
REACTOME_INITIAL_TRIGGERING_OF_COMPLEMENT	0	0
REACTOME_G2_M_DNA_DAMAGE_CHECKPOINT	0	0
REACTOME_TRYPTOPHAN_CATABOLISM	0	0
REACTOME_RESOLUTION_OF_AP_SITES_VIA_THE_SINGLE_NUCLEOTIDE_REPLACEMENT_PATHWAY	0	0
REACTOME_APOBEC3G_MEDIATED_RESISTANCE_TO_HIV1_INFECTION	0	0
REACTOME_DIGESTION_OF_DIETARY_CARBOHYDRATE	0	0
REACTOME_GAP_JUNCTION_ASSEMBLY	0	0
REACTOME_SYNTHESIS_OF_GLYCOSYLPHOSPHATIDYLINOSITOL_GPI	0	0
REACTOME_INTRINSIC_PATHWAY_FOR_APOPTOSIS	0	0
