# Supplementary material for: A gene expression assay for simultaneous measurement of microsatellite instability and anti-tumor immune activity
Source: J Immunother Cancer. 2019 Jan 21;7:15. doi: 10.1186/s40425-018-0472-1 (PMC6341623; doi:10.1186/s40425-018-0472-1)
Supplement: Supplementary file 12 — Detailed summary of colorectal tumor samples used in algorithm validation studies. For the samples from the colorectal tumor validation dataset, relevant measurements from the NanoString platform, from immunohistochemistry, and from the qPCR MSI assay are provided. (CSV 3 kb) [file 40425_2018_472_MOESM12_ESM.csv]

Sample	MLH1 transcript expression loss (1=true)	MSH2 transcript expression loss (1=true)	MSH6 transcript expression loss (1=true)	PMS2 transcript expression loss (1=true)	MMR loss score	Hypermutation predictor score	MSI predictor score	MSI call from MSI Predictor score (p=0.05)	MSI call by IHC	Tumor Area (%)	Concordance of gene expression and IHC tests	Reason for discordance
CRC01	0	0	0	0	-0.1306	1.0538	1.0619	MSS	MSI-H	100
CRC03	1	0	0	1	-6.2064	2.974	6.8822	MSI-H	MSI-H	86.7	agree
CRC05	0	1	0	0	-5.3748	2.5024	5.9288	MSI-H	MSI-H	100	agree
CRC06	1	0	0	0	-10.0975	3.3183	10.6288	MSI-H	MSI-H	100	agree
CRC07	1	0	1	0	-7.1404	2.7389	7.6477	MSI-H	MSI-H	100	agree
CRC08	0	0	0	0	-0.8627	1.4004	1.6448	MSS	MSI-H	100
CRC09	1	0	0	1	-5.2222	1.869	5.5466	MSI-H	MSI-H	100	agree
CRC10	0	0	0	1	-6.0773	2.8507	6.7127	MSI-H	MSI-H	100	agree
CRC11	1	0	0	0	-8.9238	3.2407	9.4941	MSI-H	MSI-H	100	agree
CRC12	0	0	0	0	1.3591	0.9297	0.9297	MSS	MSI-H	50		high stroma abundance
CRC13	1	0	0	0	-5.7815	3.2147	6.6152	MSI-H	MSI-H	100	agree
CRC14	0	0	0	0	0.881	0.8143	0.8143	MSS	MSI-H	100
CRC15	0	0	0	0	1.8124	1.47	1.47	MSS	MSI-H	100
CRC16	1	0	0	0	-10.363	1.6338	10.491	MSI-H	MSI-H	100	agree
CRC17	1	0	0	0	-6.711	3.1901	7.4306	MSI-H	MSI-H	100	agree
CRC18	1	0	0	0	-1.6797	3.1823	3.5984	MSI-H	MSI-H	100	agree
CRC19	1	0	0	0	-5.4376	2.5528	6.007	MSI-H	MSI-H	100	agree
CRC20	1	0	0	0	-4.4668	2.0427	4.9117	MSI-H	MSI-H	100	agree
CRC21	1	0	0	1	-6.9458	2.9158	7.533	MSI-H	MSI-H	100	agree
CRC22	0	1	0	0	-5.701	1.1627	5.8183	MSI-H	NA	0
CRC23	1	0	0	0	-7.49	2.652	7.9457	MSI-H	MSI-H	100	agree
CRC24	1	0	0	0	-1.2974	1.4243	1.9266	MSS	MSI-H	100
CRC25	1	1	0	0	-7.1315	1.9348	7.3893	MSI-H	MSI-H	100	agree
CRC26	0	1	0	0	-1.0938	-0.8453	1.0938	MSS	MSI-H	100
CRC27	1	0	0	0	-9.4819	3.4728	10.0979	MSI-H	MSI-H	100	agree
CRC28	1	0	0	0	-7.0326	2.3555	7.4165	MSI-H	MSI-H	100	agree
CRC29	1	0	0	0	-6.3022	2.706	6.8586	MSI-H	MSI-H	100	agree
CRC30	0	0	0	0	0.3251	-1.0427	0	MSS	MSI-H	100		SNP RS121434629 (associated with Lynch Syndrome)
CRC31	0	0	0	0	-0.8853	0.5108	1.0221	MSS	MSS	100	agree
CRC32	0	0	0	0	0.5952	-0.366	0	MSS	MSS	100	agree
CRC33	0	0	0	0	0.7946	-0.4845	0	MSS	MSS	25.3	agree
CRC34	0	0	0	0	2.1703	0.303	0.303	MSS	MSS	100	agree
CRC35	0	0	0	0	2.4719	-0.8393	0	MSS	MSS	100	agree
CRC36	0	0	0	0	1.2271	0.0674	0.0674	MSS	MSS	100	agree
CRC39	0	0	0	0	1.2017	0.1002	0.1002	MSS	MSS	100	agree
CRC40	0	0	0	0	-0.5277	0.695	0.8726	MSS	MSS	100	agree
CRC41	0	0	0	0	-0.711	0.67	0.977	MSS	MSS	100	agree
CRC42	0	0	0	0	0.0487	-0.677	0	MSS	MSS	100	agree
CRC43	0	1	0	0	-0.7316	-0.0356	0.7316	MSS	NA	0
CRC44	0	0	0	0	-0.1904	-0.3244	0.1904	MSS	MSS	100	agree
CRC45	0	0	0	0	0.194	-0.4591	0	MSS	NA	100
CRC46	0	0	0	0	-0.1715	0.0703	0.1853	MSS	MSS	100	agree
CRC47	0	0	0	0	0.4824	-0.4247	0	MSS	MSS	95.6	agree
CRC48	0	0	0	0	-0.4876	-0.0325	0.4876	MSS	MSS	32.3	agree
CRC49	0	0	0	0	-0.106	0.1422	0.1774	MSS	MSS	100	agree
CRC50	0	0	0	0	2.523	-1.0012	0	MSS	MSS	100	agree
CRC51	0	0	0	0	0.1629	-0.204	0	MSS	MSS	55	agree
CRC52	0	0	0	0	0.5557	0.5773	0.5773	MSS	MSS	100	agree
CRC53	0	0	0	0	0.6194	-0.6991	0	MSS	MSS	100	agree
CRC54	0	0	0	0	0.0679	0.6571	0.6571	MSS	NA	0
CRC55	0	0	0	0	-0.163	-0.0475	0.163	MSS	MSS	100	agree
CRC56	0	0	0	0	-0.2834	-0.1734	0.2834	MSS	MSS	51.8	agree
CRC57	0	0	0	0	-0.5285	-1.2836	0.5285	MSS	MSS	63.6	agree
CRC58	0	0	0	0	1.7751	-0.9195	0	MSS	MSS	93.5	agree
CRC59	0	0	0	0	1.2365	-0.1138	0	MSS	MSS	100	agree
CRC60	0	0	0	0	0.9923	0.419	0.419	MSS	MSS	100	agree
